# Supplementary material for: FBXL4 suppresses mitophagy by restricting the accumulation of NIX and BNIP3 mitophagy receptors
Source: EMBO J. 2023 May 10;42(13):e112767. doi: 10.15252/embj.2022112767 (PMC10308361; doi:10.15252/embj.2022112767)
Supplement: Supplementary file 3 — Source Data for Expanded View [file EMBJ-42-e112767-s003.zip]

Archive with 1 entries (1 files):
- Numerical_Data_Figures_EV.xlsx
