# Supplementary material for: FBXL4 suppresses mitophagy by restricting the accumulation of NIX and BNIP3 mitophagy receptors
Source: EMBO J. 2023 May 10;42(13):e112767. doi: 10.15252/embj.2022112767 (PMC10308361; doi:10.15252/embj.2022112767)
Supplement: Supplementary file 3 — Source Data for Expanded View [file EMBJ-42-e112767-s003.zip › Numerical_Data_Figures_EV.xlsx]

## Sheet: EV3B
561/458 ratio
	U2OS	U2OS + 1 mM DFP	U2OS + 0.2 DFP	U2OS + 0.1 DFP	2G10	2G10 + 1 mM DFP	2G10 + 0.2 microM DFP	U2OS + .1 DFP
	N=114	N=96	N=85	N=93	N=100	N=91	N=102	N=115
Rep1	1.09838	1.2503	1.14392	0.971713	10.115	12.8513	3.0326	5.50693
	1.0514	2.63087	1.31314	0.977449	1.98383	14.2508	3.20374	1.2471
	1.00667	1.44517	1.25828	0.949796	2.68916	9.54101	2.65263	1.41497
	1.09759	1.26137	1.03278	0.982283	1.67268	11.8979	3.83764	2.36467
	0.90109	0.952219	1.02173	0.927827	2.04983	6.33197	6.32292	1.20209
	0.966043	3.42475	1.10426	1.10238	1.07553	22.4407	5.27535	1.62584
	0.915143	1.04751	1.11415	1.19068	1.6312	8.44734	10.6752	1.254
	1.03659	1.14298	1.05262	0.999965	1.11364	5.85894	5.01827	1.41137
	1.05783	1.01072	1.01349	0.878296	1.56571	5.90624	4.88593	2.3071
	0.989406	2.51018	1.15372	1.05644	1.40921	9.79254	3.5528	1.67258
	1.00846	3.0507	1.09271	1.66411	1.75126	5.63204	2.8434	4.07375
	1.12591	3.53129	1.16079	0.980481	1.18048	7.05067	4.96361	1.73602
	1.06603	1.10766	0.987847	1.08023	1.8308	4.45015	5.94705	1.85587
	1.07486	1.6314	1.1822	0.991082	2.28264	5.45761	2.60591	1.58372
	1.03784	2.89519	1.22151	0.890965	1.23667	3.15083	4.61449	3.78965							U2OS	U2OS + 1 mM DFP	U2OS + 0.2 DFP	U2OS + 0.1 DFP	2G10	2G10 + 1 mM DFP	2G10 + 0.2 microM DFP	U2OS + .1 DFP
	0.940841	1.25715	1.19473	0.95805	1.45192	5.3014	2.09849	1.63961					Rep1	Mean	1	1.965	0.8093	0.7803	1.724	7.336	3.809	2.167
	0.967414	1.71141	1.1464	1.18365	1.60427	7.57041	8.35287	1.46903					Rep2	Mean	1	1.842	1.121	1.028	1.991	8.982	4.488	2.974
	0.995806	3.18831	1.45129	0.856992	2.12978	4.31079	7.20466	2.17467					Rep3	Mean	1	2.097	1.096		1.739	8.289	3.541
	1.04645	2.34388	1.31484	0.94997	1.36413	18.2593	6.93176	1.52418					Rep4	Mean	1			0.9453	1.951			2.501
	0.992299	1.49991	1.06481	0.849381	2.67779	9.63314	2.84504	2.79666
	0.972203	2.05576	1.12882	0.955836	2.47989	6.23204	4.08858	1.10728
	1.01614	7.23685	0.989477	0.810187	2.26652	11.1249	3.9927	1.25064							N=114	N=96	N=85	N=93	N=100	N=91	N=102	N=115
	1.15072	1.70836	1.09605	0.836703	1.2434	7.32538	5.43075	1.76795							N=116	N=95	N=97	N=118	N=112	N=83	N=92	N=109
	1.07921	3.08689	1.19768	0.930139	1.21811	7.60274	2.67431	2.40975							N=96	N=107	N=83		N=90	N=83	N=92
	0.980554	1.64538	1.022	0.936416	1.54601	15.6364	3.4205	2.7453							N=120			N=124	N=131			N=117
	0.985257	2.68853	1.08823	0.868343	1.02524	7.03325	4.11271	1.66162						Total N	446	298	265	335	433	257	286	341
	0.967803	1.96667	0.998691	0.901849	2.67577	5.16571	3.43682	2.65264
	1.00875	2.926	1.17213	1.84447	1.32072	3.67158	3.26372	1.74713
	0.994257	1.12117	1.18404	0.886013	1.3353	6.17695	5.50525	1.45929
	1.03086	2.06278	1.06368	0.953842	1.61973	7.16193	1.64971	1.73423
	1.26844	1.0357	0.994857	0.823208	1.99945	21.5386	3.87864	1.24612
	1.05371	1.19646	1.04821	0.864429	1.57262	9.62499	3.58211	1.6947
	0.990941	1.03558	1.13901	0.903529	1.21059	8.79197	9.78137	1.97958
	0.970325	0.948933	1.46757	0.940273	1.67365	12.1768	4.67672	2.26052
	1.02149	2.50212	1.15324	0.839409	1.66945	11.8316	2.44629	3.52596
	0.978672	1.08988	1.01599	0.936789	2.51176	13.784	3.45297	2.50511
	0.939489	0.964485	1.25202	0.911303	3.42285	9.98425	2.7918	3.84558
	1.0025	0.99682	1.12383	0.902786	1.19299	20.0612	1.64231	1.20007
	1.02556	0.960784	1.02868	0.883631	2.01673	23.3305	5.11108	2.38679
	0.939275	1.68391	1.13915	0.879408	1.6056	6.18675	2.34809	1.4837
	0.895989	2.16796	1.20873	0.869	2.26218	19.2134	2.80966	3.01826
	0.9683	0.871722	1.16666	1.03469	1.7957	6.45341	7.43696	1.92722
	1.01778	2.54087	1.13895	0.885522	1.28331	3.4365	5.04532	1.78479
	0.976888	11.6173	1.24167	0.815017	1.05953	8.87835	6.32508	2.80766
	1.11364	8.73549	1.1428	0.812844	2.07547	4.50755	2.52138	3.39695
	1.121	6.47226	1.17794	1.03611	2.07552	4.50393	1.28228	1.83014
	0.976663	4.28738	1.08877	0.937641	1.31203	6.3789	1.50382	2.26608
	1.04476	4.16005	1.12018	0.887415	1.94495	4.5906	3.58885	1.70546
	0.973839	3.93652	1.13199	0.937036	1.31646	6.49507	4.88598	3.1479
	0.950501	0.917411	1.39492	1.07264	2.54473	15.9874	14.0696	2.45509
	0.95792	1.06379	1.09492	0.895112	1.61622	4.82847	6.31576	2.22893
	1.05158	0.890447	1.11581	0.891617	1.09775	6.39186	5.24321	1.04279
	1.0187	1.89852	1.41062	0.948928	1.11447	9.48529	1.76505	1.51325
	0.990001	1.06869	0.982455	0.966146	1.61289	3.24239	2.65776	1.8151
	1.06629	1.72091	1.13505	1.05857	1.33234	9.25696	2.37997	2.55183
	0.949949	1.5622	0.916013	0.980759	4.5592	11.0241	2.83208	1.2536
	1.00003	2.62478	0.997039	0.874121	1.96359	4.50435	5.70782	4.26239
	1.03711	2.58167	0.84992	1.01222	2.05643	6.64133	4.54819	2.11197
	0.957465	9.07061	0.912626	0.893791	1.1643	20.2224	2.26239	1.40414
	0.937192	3.55876	0.87562	0.881974	1.333	6.3003	3.53226	1.75632
	1.12537	1.25527	0.944453	0.881902	1.32845	12.6866	2.06045	6.89053
	0.960217	1.59313	0.904497	0.894075	1.15656	16.3498	2.74585	2.71245
	0.975475	1.11662	0.944115	0.898885	1.09561	6.36904	2.11063	1.38782
	1.00835	2.82679	0.936187	0.784564	1.50673	9.16216	3.7091	2.07542
	0.949143	0.996971	0.983776	0.926136	1.17939	4.81236	3.74559	2.45694
	0.956428	1.32857	1.04443	0.86627	1.80134	10.2213	4.14032	1.87381
	0.896713	1.18799	0.897761	0.99429	2.15906	5.29921	2.20879	2.28675
	0.941706	2.88592	0.962153	0.91566	1.7784	6.6591	7.18113	1.74993
	0.958302	2.29211	1.00328	0.951332	1.80147	5.66649	5.4116	1.92899
	0.88389	1.33615	0.971603	0.870523	1.42018	8.64146	3.82187	1.48075
	0.957743	3.51445	1.302	0.918946	1.27844	5.00242	4.44611	1.41139
	1.29281	1.47148	0.950639	0.868115	1.56358	4.22056	3.48632	1.14681
	1.02549	1.85801	1.03844	0.966913	1.18787	5.13566	7.92366	1.47361
	1.02751	11.1602	0.970201	0.870137	1.17146	13.4738	4.28783	1.89027
	1.00208	1.41446	1.32566	0.907694	1.06611	3.9697	5.67098	2.09371
	0.978986	1.97811	0.935816	0.868242	1.48043	18.0804	2.79573	1.88267
	0.960164	1.44986	0.876455	0.996958	2.20547	13.3345	3.99678	1.67754
	0.987498	1.05065	0.861476	0.895082	1.28176	9.63336	5.25223	3.60239
	0.907793	1.09404	1.17708	0.936942	1.74861	22.1717	1.59031	1.59486
	1.17877	2.21041	0.890413	1.06431	1.94659	14.1469	2.31662	0.996323
	0.975251	4.15668	0.971079	0.966195	1.99764	10.5279	8.30533	1.1247
	0.985878	1.07362	0.967625	1.10923	1.68098	11.4673	1.93558	1.54096
	0.924178	1.98315	0.942535	0.878311	2.27912	12.4119	7.35231	1.89537
	0.953361	6.83877	0.934102	0.900342	5.89396	6.61771	3.01168	1.84383
	0.973629	1.72984	1.09464	0.890043	4.72892	9.48229	6.92194	2.20898
	0.962699	1.1471		1.10069	1.50631	2.71365	3.6166	1.55983
	1.04692	1.92566		1.19035	1.8469	3.33707	6.55158	1.5812
	0.93292	0.991659		1.00044	3.5207	7.70778	4.42657	1.52193
	0.924459	1.08059		0.919857	4.38853	4.44784	3.37927	1.4373
	1.11828	1.32573		0.86311	5.0229	7.30199	6.11664	1.41908
	1.00207	1.30258		0.931423	1.63154	10.3781	5.01648	3.41083
	1.00122	1.62798		0.972843	1.79575		2.72386	2.55035
	0.940456	0.976488		1.00978	6.45798		5.28071	2.08985
	0.980693	1.42216			1.52828		2.2079	2.94896
	0.948652	1.28073			1.83258		4.394	4.03368
	0.982422	1.57279			1.15526		2.79091	2.98165
	0.935196				1.13571		2.8949	5.194
	0.930518				1.31787		1.88056	3.31716
	0.988495				1.43956		2.25689	2.67186
	0.919649				1.2796		2.22912	2.07679
	0.993504						6.03374	1.66167
	0.906897						5.07876	4.16158
	0.976098							2.8583
	0.944295							3.51855
	0.95605							1.61427
	0.970869							1.50428
	0.969331							1.28325
	0.926992							1.36765
	0.946269							1.26414
	0.958707							3.16315
	0.99992							2.48027
	1.03487							1.55408
	1.09505							1.89656
	1.16197							1.17738
								2.05368
Rep 2	N=116	N=95	N=97	N=118	N=112	N=83	N=92	N=109
	1.04589	2.33782	1.40001	1.25654	1.39067	15.3797	3.16163	4.45443
	1.07629	0.916793	1.34362	1.43668	2.67371	7.13263	2.59568	2.61491
	0.96741	2.08272	1.32186	1.04666	3.65203	4.04996	4.72542	3.55384
	0.899279	1.12402	1.28019	1.10415	2.02841	5.761	5.12319	2.05094
	0.99927	1.61636	1.40385	1.03456	2.63433	20.6043	1.97165	2.03478
	0.92727	1.2901	1.15316	1.12756	1.71955	13.4054	7.56829	2.08368
	0.943288	1.6541	1.45741	1.17599	1.73684	16.0311	2.63716	1.70897
	0.905068	2.45933	1.37812	1.04206	1.32293	6.94764	4.093	2.60177
	0.962734	1.19719	1.34981	1.0177	1.31395	3.46355	3.82492	3.44781
	1.38359	0.97632	1.10424	1.00821	1.97707	5.85655	5.56115	2.16948
	1.00726	0.999111	1.27056	0.979341	1.88787	4.71389	2.39512	2.55286
	1.03214	1.2255	0.961159	1.02851	1.93202	9.6784	2.50496	4.18443
	1.28643	1.12174	1.14369	1.00877	1.73842	6.21739	4.1826	2.86773
	0.994516	1.10733	1.30865	1.75057	1.4176	5.03728	5.84515	2.45189
	1.26866	1.05345	1.28947	1.05743	2.36297	10.1157	4.67943	1.88521
	1.01177	1.12258	1.53298	1.04651	3.31277	10.5609	5.52331	3.48625
	0.893544	1.17015	1.22226	1.16661	2.61502	4.85577	4.2269	5.73693
	0.996905	0.998731	1.41742	1.06606	1.34597	9.79502	3.68746	4.00547
	0.856273	1.50504	1.14485	0.974868	3.69833	8.6061	4.18733	3.60094
	0.944088	2.6055	1.14314	0.998741	1.49739	4.79372	3.34882	1.95937
	1.10578	1.14351	1.98948	1.00922	2.8369	4.36311	5.75207	3.32667
	1.03499	1.42603	1.04504	0.993771	2.2271	7.93668	5.48554	2.09341
	1.01973	1.09619	0.944205	0.962415	2.03286	7.20294	4.84431	2.96471
	1.07555	3.82914	1.09677	1.04001	1.28746	15.6022	4.46777	1.7706
	0.963157	1.24247	1.04212	1.00282	1.5447	18.0781	3.62852	3.40137
	0.996732	5.82216	1.24764	1.11021	2.10967	9.26439	4.84298	2.56557
	0.922056	0.986917	1.15951	1.35876	1.72703	15.3618	5.68433	4.565
	1.00109	0.998715	3.27495	0.968551	1.26787	19.724	4.02441	4.03992
	0.846895	1.37767	1.18284	1.03786	1.2148	6.91043	5.82008	5.55509
	0.810828	3.14304	0.972174	0.937689	1.87339	5.13138	5.16075	4.57672
	0.789257	3.27337	0.926124	1.08007	1.89635	6.62763	6.47922	2.60445
	0.824422	1.39696	0.977834	1.09084	1.60033	4.07533	6.23868	1.54485
	0.914029	0.924161	1.18956	0.86292	2.99746	12.8389	3.58607	2.59766
	0.970767	0.927944	1.11066	0.957663	1.55533	5.62035	5.5803	1.93837
	0.973956	1.16476	1.21668	1.01523	3.02899	8.68263	4.12243	3.68964
	0.96204	1.16914	0.890774	0.969922	1.99706	9.45147	10.877	1.97441
	0.99658	4.89044	0.9589	1.08584	1.17567	4.21958	6.18882	2.47852
	0.97829	1.38243	0.992543	1.22849	1.55432	13.1019	2.78208	2.96993
	0.888232	0.922067	0.952682	1.20425	2.2667	15.9136	7.38855	1.21854
	1.29734	0.975083	0.923354	1.50409	2.81455	11.2294	1.63021	2.34629
	0.890276	1.02915	0.894591	1.00765	3.10405	9.55282	4.6563	2.19234
	1.51961	5.01774	0.830412	0.948676	1.1066	7.6843	5.13156	1.87774
	0.975893	0.927588	0.824954	0.913673	1.89235	3.81101	3.77999	2.62095
	0.845977	0.977004	0.972625	0.91837	1.701	5.66082	5.97391	3.62122
	0.830707	1.46136	0.990438	2.13924	1.98127	3.05414	8.62464	5.3559
	0.811334	1.50907	1.06452	1.0093	1.85112	18.6428	3.74334	1.83267
	0.811444	2.39776	0.894849	0.864615	2.72543	8.2773	3.08613	1.82168
	0.921689	0.91705	1.09959	1.00592	1.91981	4.92634	4.76601	2.22259
	0.848285	2.04307	1.06559	0.966766	1.97203	6.70693	4.94792	2.84436
	0.900829	1.13418	1.21024	0.894092	2.15042	7.33369	6.69965	2.5011
	0.892874	3.28183	1.17378	1.05861	1.74292	9.76836	7.2963	3.05884
	0.900922	1.14162	1.01378	1.30926	1.64595	8.79499	7.2205	5.23255
	0.843419	1.35393	0.963843	0.961358	1.84649	7.79931	3.70283	2.69479
	0.868283	3.17474	1.99637	1.05716	3.3818	13.6576	5.24905	2.91065
	1.03895	2.97911	0.857283	0.974041	4.09615	19.9519	3.85202	3.51084
	0.939896	0.871223	0.994913	0.92813	3.38465	14.5847	2.83626	3.20402
	0.976475	1.15462	1.02147	0.829098	1.48944	4.05294	3.51037	2.66388
	1.18532	1.18243	1.10057	0.805397	4.04775	6.45034	3.62109	3.10661
	0.934973	4.45142	1.031	0.869476	1.92535	4.09376	4.45235	1.27233
	0.969466	0.92283	1.19649	1.00224	2.95229	6.60304	4.58882	2.79408
	1.04873	1.12043	0.961096	1.03981	1.65618	4.24833	7.42897	4.27594
	0.970677	1.45321	0.915934	1.18665	1.51758	8.90329	2.90751	6.85816
	0.931898	0.888435	1.01366	1.02001	1.23721	12.9231	1.83485	3.02141
	0.931779	1.5684	1.02343	2.1166	1.60713	9.71992	2.64057	6.24233
	0.91369	0.93715	0.991714	0.872928	1.86521	2.73654	3.27273	3.4009
	0.904319	2.83508	1.06102	0.888963	2.56672	2.27618	7.62298	3.82619
	0.796338	1.28448	0.932535	0.88235	1.83605	6.91018	2.29459	3.57602
	0.863643	0.919303	0.948357	0.957378	1.64821	22.6124	3.64197	2.39026
	1.11638	1.0411	1.11514	1.02504	1.4689	6.54701	7.12536	2.1772
	0.968597	2.58222	1.01905	1.07656	1.43951	7.05588	4.46526	2.69497
	1.41555	1.57713	1.10357	0.852982	1.54615	11.7496	5.40265	1.56709
	0.960597	1.09984	1.01233	1.15149	1.53812	12.0803	1.76559	1.67841
	0.976989	1.42918	0.950449	1.09225	1.54304	12.7712	3.31655	1.81432
	0.886011	4.21571	1.03913	1.05181	1.41574	9.81224	4.32645	3.50139
	0.966003	1.33946	1.0017	1.23966	1.22856	3.12317	3.1441	1.35909
	1.09619	10.0047	0.934979	0.912318	1.25927	14.9387	2.85085	1.59121
	1.10832	1.14266	0.850684	1.12229	1.59858	3.85256	3.29163	2.56899
	0.914349	1.34088	1.06132	1.72589	2.13467	9.54903	5.46344	1.34448
	1.02585	1.24173	0.98857	0.943461	1.90816	2.30273	5.06974	5.31711
	0.940678	4.42128	0.867208	0.914098	0.946828	8.37744	3.3645	6.2028
	1.08741	1.03644	0.92884	1.00627	1.73484	8.30369	4.29869	1.62444
	0.921903	2.1304	0.899015	0.827174	1.64278	16.3496	7.67751	2.36702
	0.986295	5.00395	1.1023	0.916725	1.58652	2.64926	5.12995	2.91788
	0.980177	3.5116	0.906475	0.866558	2.59339		4.59014	2.90263
	0.962677	1.11863	1.4841	0.87797	2.03252		3.67399	2.55168
	0.936621	1.00452	1.03866	0.969235	2.09909		1.89623	1.89253
	1.07613	1.48756	0.984654	0.922565	1.85169		2.87694	1.7308
	1.13311	4.10113	0.854876	0.92084	2.59881		3.27823	1.29362
	1.09511	0.889033	0.974137	1.07695	1.87901		2.68775	3.63964
	1.03594	0.873366	1.09532	0.849646	1.68431		4.15501	1.64275
	1.07066	0.995028	0.94343	0.838031	2.09975		3.95144	2.59055
	1.17504	1.24624	0.975179	0.966074	2.30118		3.30328	2.63604
	0.999416	1.31788	1.04955	0.800255	1.61944			2.85028
	1.00744	1.96259	1.32377	0.971806	1.77268			4.28719
	0.995643	1.32073	1.36549	0.98061	1.70009			3.90971
	1.01745		1.03279	1.00018	2.4677			4.99362
	1.0148		1.10174	1.11245	1.46529			7.9525
	1.02258			0.837724	1.49971			3.06693
	1.27211			0.989667	1.67159			4.06729
	1.03265			0.887489	2.26546			1.5425
	1.15034			0.967447	1.58719			1.90298
	0.958573			0.920357	2.21367			3.60555
	0.919794			1.13751	1.88713			2.27159
	1.16275			0.848065	2.11521			2.51438
	1.13895			0.80584	2.06709			3.43118
	1.01707			0.938767	3.72647			3.50491
	1.0229			0.827476	1.81173			2.0523
	1.25731			0.938045	1.20399			3.03449
	1.1019			0.854017	1.82512			0.937983
	0.98563			0.911074	1.74133
	0.980883			0.870818	1.95016
	1.00359			0.814203	2.13037
	0.964371			0.837555
	1.0089			0.900529
	1.11158			0.842916
	0.975656			1.03169
				0.935287
				0.996993
Rep 3	N=96	N=107	N=83		N=90	N=83	N=92
	1.14567	1.75639	0.96507		1.2432	3.55031	3.31665
	1.13903	2.75905	1.0534		1.54864	15.1926	3.21945
	1.09404	1.31876	1.15881		1.51155	6.40851	2.07074
	0.952895	1.90566	1.15115		1.24056	8.26262	2.53562
	0.978575	1.76113	1.04836		2.56936	7.79396	2.28125
	0.917945	0.965677	1.08185		1.30402	4.67773	3.44979
	0.963598	1.88246	1.43789		1.53909	6.98687	2.20338
	0.990298	8.25694	1.01063		1.33457	9.7976	6.47062
	0.921937	6.1837	1.03611		1.30917	5.36381	3.40552
	0.95169	3.77123	1.16118		1.49789	4.05485	2.51331
	0.936704	1.89759	0.989661		1.49963	5.8547	3.46041
	1.16222	1.34083	1.18363		1.12956	20.8375	3.39422
	1.11028	1.39838	1.31098		2.3176	5.48043	2.00675
	1.00352	2.16288	1.03672		1.20652	7.48218	1.50855
	1.1588	1.78457	1.03869		1.04548	5.10057	3.8579
	1.07109	0.968616	1.08311		1.35993	9.85962	3.17926
	0.937858	1.41481	1.31596		1.3268	4.32111	2.97233
	1.77377	0.926548	1.00799		1.2505	11.0966	2.34808
	0.985867	7.73912	1.02085		2.35466	7.04998	3.43242
	1.07293	3.31151	1.26779		1.14565	9.7916	2.50261
	0.970669	1.81669	1.14942		1.33376	4.75897	1.55391
	0.989675	1.08179	1.0424		1.13149	4.40319	2.64994
	1.05477	1.07408	1.12383		1.43625	6.61501	2.54504
	0.960744	1.01617	0.966377		1.32053	2.39415	2.75113
	1.02141	1.0558	1.0798		1.38579	4.50193	3.83621
	0.919617	1.0329	1.1162		1.66065	8.06382	2.36615
	0.920154	2.06217	0.996945		1.29098	19.9955	1.61963
	0.904886	3.36568	1.01152		1.77246	8.48839	2.25175
	1.33425	1.13271	1.1063		1.53795	11.7805	5.23719
	0.984694	1.2062	0.990183		1.74434	9.58192	3.40737
	0.880963	1.10375	0.965879		1.6035	2.48251	3.53471
	1.02129	3.67605	1.05825		1.91448	14.95	4.17198
	0.96647	8.47002	1.10441		1.40263	8.7752	2.84075
	0.99655	2.53208	1.05711		1.37016	10.5443	3.09224
	1.1277	2.12334	1.14453		1.22858	14.9171	2.46083
	0.901827	1.07143	0.965226		1.45304	5.57745	3.30587
	0.965826	2.29327	1.11947		1.52637	7.72687	5.89168
	1.24381	1.25589	1.0747		1.24689	2.76134	1.71944
	1.35235	1.32068	1.66127		1.28046	6.80549	1.30658
	0.959996	1.83472	1.06241		1.45748	3.62541	3.25036
	0.996209	3.38168	0.997949		1.16471	20.1132	3.07931
	0.958985	4.36604	0.914951		1.65193	2.07392	1.49375
	0.958676	1.22583	1.09063		1.45276	14.5633	1.85959
	1.10177	2.08508	0.937169		1.72109	6.73551	7.28434
	1.01575	0.929792	0.903684		1.32481	12.7785	3.07684
	0.935025	0.918512	1.33306		2.19417	6.55612	2.01782
	0.962434	1.33665	1.06489		2.42367	3.0402	2.18783
	1.12823	1.11758	0.930642		1.46589	26.4285	6.91859
	0.875185	1.97187	0.926745		3.84526	13.8479	3.27238
	1.59408	1.09275	1.04808		2.1622	16.4757	2.11426
	0.929408	1.60752	1.01521		1.31898	9.10997	2.97117
	0.947803	1.11715	1.02851		1.24607	10.7745	2.85833
	0.952436	3.49564	0.998719		2.23843	9.87061	2.87844
	0.854607	3.10097	0.936193		1.37007	7.54536	1.80016
	0.960407	1.61079	1.12467		3.05366	5.87214	3.02288
	1.00198	2.8918	0.931529		1.21144	8.53945	1.97967
	1.0227	3.05695	1.99723		2.71671	5.33143	2.16262
	0.883164	1.08687	1.03628		2.55433	6.69722	2.63753
	0.873883	1.61835	1.16216		2.18462	10.0988	4.15198
	0.899145	0.98047	1.02119		1.84801	11.5596	2.7538
	0.969681	1.44891	1.11766		2.85952	4.41691	9.53731
	0.950141	1.05022	0.944943		1.53829	16.5651	5.78593
	1.01168	1.27649	1.08602		1.37357	4.3378	3.03629
	0.948076	2.6149	1.00313		3.0293	4.46488	4.00039
	0.938913	0.952427	1.08805		3.12441	3.14481	3.06761
	0.978218	1.04511	0.943589		1.30563	6.04069	14.7233
	1.02194	1.42746	1.40397		2.1743	4.61727	7.54943
	1.0017	1.28783	1.03744		1.67972	7.4833	4.09034
	0.928063	5.1881	2.21045		1.70091	4.26912	1.4468
	1.04488	5.49746	1.00833		2.78648	5.23934	2.33969
	0.980308	4.34309	0.962464		1.57925	5.78745	6.87323
	1.03468	0.98693	1.39334		1.19279	6.46	2.45838
	0.948547	0.933712	0.946144		2.76756	6.86182	2.69856
	0.956961	0.897052	0.867729		2.93276	8.13637	2.81927
	0.871449	8.60763	0.947302		1.57257	12.3021	1.35985
	0.93098	1.21922	1.10833		1.24806	7.10317	6.3294
	1.05726	2.13825	0.975704		3.80225	15.7996	7.62426
	0.949411	1.17093	1.03792		1.06485	6.33898	5.21597
	0.934562	1.5879	0.943954		1.72226	5.95134	2.36202
	1.00215	7.05626	1.02453		1.12726	4.62569	3.89467
	0.99107	1.25431	0.96489		1.22947	11.8425	2.60641
	1.01842	1.10199	1.03791		1.54273	6.48004	1.91238
	0.835174	1.80006	1.33306		1.69024	4.01774	1.8334
	0.848063	2.15252			1.15518		3.81888
	0.79456	1.24457			3.70833		5.16304
	0.808611	1.5031			1.33844		3.25485
	0.88141	1.03634			3.33734		9.10064
	0.904191	1.26239			1.23908		5.09178
	0.959284	1.08718			1.41217		2.64871
	0.935192	1.28475			1.27459		2.56257
	1.02608	1.71557					5.45525
	1.01137	1.64153					4.6297
	1.10157	1.52073
	0.95067	1.76538
	0.930027	1.62905
	0.946466	1.17064
		1.31833
		1.13942
		3.44568
		1.83292
		0.997516
		1.62393
		1.45971
		0.986995
		0.954933
		1.41042
		2.26997
Rep 4	N=120			N=124	N=131			N=117
	0.878113			0.939638	2.17988			3.89039
	0.943344			0.686825	2.42454			3.4314
	0.780617			0.817527	2.32993			3.05375
	1.19549			1.02528	3.55878			1.29613
	0.80113			1.15634	1.93364			1.48832
	0.801036			0.976073	2.16139			3.28039
	0.902155			1.21737	3.06852			1.95081
	0.760178			0.873396	1.66385			1.34713
	0.715887			0.961905	1.80887			1.77623
	1.89355			0.876029	3.05085			1.48029
	0.875258			0.773751	1.24616			1.61481
	1.01536			0.86834	1.48629			1.6064
	0.817608			0.887305	1.38152			3.18555
	0.862639			0.822054	1.67005			2.11911
	0.872368			0.670417	1.3726			1.97983
	0.826814			0.683096	1.46568			2.10226
	0.730201			1.31641	1.93473			1.35114
	0.743987			0.755693	1.3309			3.40114
	0.799351			0.88752	1.56252			1.67481
	1.14856			0.798096	2.23592			1.63594
	0.793065			0.940295	3.3959			0.922575
	0.872785			0.961408	1.86171			1.15952
	0.842098			0.799296	1.57559			1.94823
	0.821807			0.75826	1.33898			2.96701
	0.815041			1.15003	2.01274			0.636299
	0.976294			0.805918	2.41126			1.05937
	0.979349			1.08974	2.36056			0.738403
	0.894668			0.779088	1.28965			4.00238
	1.04618			0.766949	1.14218			0.741776
	0.839501			0.858998	1.32214			1.75334
	0.794231			1.12291	1.45036			4.85611
	0.866976			2.54529	2.12532			2.42645
	0.785341			1.379	1.34149			3.24163
	0.778864			0.762847	1.12696			0.677196
	0.885476			0.755451	1.94244			2.37181
	0.798636			0.711139	1.85466			3.68911
	0.972257			0.707886	1.77222			2.50781
	0.926388			0.873549	2.587			3.07123
	0.710206			1.03945	2.53072			2.42512
	0.851791			0.912511	2.13119			1.25903
	1.28604			1.00555	1.86497			2.43692
	0.875911			1.48542	1.79173			2.99699
	1.00685			0.720575	1.02923			1.87964
	0.812454			2.55617	1.23691			1.46853
	0.83636			0.93848	0.999451			0.840331
	0.955148			0.931331	3.50251			2.75599
	0.718434			2.24571	0.760671			1.91682
	0.714587			0.715733	1.13479			2.00406
	0.755956			0.896733	4.04789			4.12211
	0.844529			1.09004	1.31691			3.2982
	0.892656			0.993178	2.08113			1.38111
	0.906181			0.853461	0.885383			1.40349
	0.949901			0.656208	2.01725			2.45704
	0.79467			0.932296	1.08566			3.12114
	1.31876			0.740366	1.06558			3.33272
	0.767828			0.777251	4.23977			4.0027
	0.910821			0.816	1.24209			1.24552
	1.03371			0.716796	0.844598			2.24332
	0.904279			0.801583	0.910174			1.3851
	1.39459			0.826306	1.17838			2.2671
	1.13674			0.652757	4.21505			0.946739
	1.13101			0.710832	1.75078			2.12834
	0.976635			0.676561	0.891892			1.07461
	0.860505			1.15363	0.827648			5.08095
	0.829078			0.70451	4.2311			1.81435
	0.946663			0.836229	5.68807			2.84661
	0.995074			0.976435	1.73188			3.47192
	1.33431			0.940025	1.71549			2.1504
	1.44923			0.733871	1.55332			2.97393
	1.59435			1.20807	6.36227			3.21859
	0.958523			0.702526	2.27724			5.90418
	0.892379			0.800036	1.77052			2.04221
	1.28786			0.835424	2.55729			3.63503
	0.851504			0.832653	2.0372			1.82278
	1.17845			0.907832	1.02336			1.53102
	0.943545			1.34252	2.98364			1.52745
	0.917162			1.23904	2.0519			0.808474
	0.760982			0.835031	2.31841			1.81937
	1.00686			0.875659	2.10972			1.31287
	1.02928			0.727874	1.5872			1.29648
	2.02422			0.744246	1.4667			2.67979
	1.05723			1.35551	1.433			2.00901
	0.860824			0.840892	1.07668			2.08196
	0.83748			1.13203	0.831462			2.07616
	0.737206			0.832172	1.46015			1.96369
	0.878479			1.00669	1.76453			3.34516
	0.705297			0.872589	1.84563			4.30989
	0.684263			1.23	3.16502			2.44171
	0.856352			1.02428	2.21515			4.01801
	2.37464			0.765036	2.99955			1.92846
	2.35669			0.836637	1.42945			1.83913
	5.92846			0.875887	1.49052			7.47226
	2.40456			1.05513	2.52275			1.89839
	0.981845			0.862589	2.13496			2.12309
	1.06696			0.852201	1.41323			1.84951
	0.958813			0.845096	1.72183			1.59378
	0.805862			0.928491	1.10834			1.93684
	1.40711			0.861104	1.44145			2.52267
	0.84129			1.00442	1.43131			1.59894
	0.763195			1.24721	0.814522			2.206
	0.82026			0.955664	0.952735			2.00022
	0.749326			0.856336	2.30302			2.91923
	0.721308			0.778934	3.00841			2.90107
	0.766603			1.26021	3.68989			5.29562
	0.747738			0.701064	2.33546			2.56505
	0.819784			0.84744	1.65811			2.6605
	0.774379			1.19625	3.07634			4.07128
	0.960048			0.873752	1.99434			7.53845
	0.797519			0.884218	1.65834			3.92796
	0.762501			0.879214	4.34963			3.48767
	0.782524			0.966452	0.995445			2.12743
	0.782313			1.06977	0.934781			2.23626
	0.857815			0.766234	1.54427			5.19473
	0.662087			0.745436	1.20956			3.26612
	0.651115			0.850183	1.27868			5.90247
	0.663942			0.932266	1.39732			2.04299
	0.82085			0.849053	1.48278			2.49034
	0.827057			0.801132	1.03978
	0.985232			1.05459	1.2748
	1.1424			0.821092	1.1172
				1.16167	0.992129
				0.774087	1.97492
				1.0995	3.29722
				0.814691	1.62264
					1.05817
					0.924284
					2.82672
					1.78
					2.07618
					2.25042
					5.34876

## Sheet: EV3G
Ratio 561/458
	WT-NIX	NIX 151-170 del mutant	NIX. WVEL-AAAA LIR mutant
	0.603157	1.7493	0.755358
	0.549666	1.3705	0.568897				WT NIX	151-170	LIR
	0.618715	1.16704	0.626484			Mean	1	1.606	0.743
	1.12122	1.21533	0.559566
	1.60212	1.43662	0.604504				N=63	N=79	N=79
	0.766459	1.24635	0.719844
	0.921492	2.09045	0.617057
	0.745476	1.2643	0.622148
	0.7849	1.30403	0.580893
	0.866612	2.05735	0.59508
	0.805368	1.57589	0.568454
	0.699661	2.11555	0.643196
	0.665407	1.7257	0.652799
	0.77675	1.85008	0.995521
	6.97583	2.07485	0.595837
	0.820516	1.5821	0.628156
	1.86837	1.14446	0.493762
	4.12158	1.61715	0.466189
	0.925549	3.08373	0.761507
	4.72471	1.18509	1.22088
	0.683888	0.767394	0.52194
	0.65268	1.03033	0.632859
	1.11561	7.53235	0.593363
	0.563084	1.81624	0.537258
	0.612105	1.19432	0.540321
	0.606484	1.89414	0.53017
	0.756466	1.10255	0.528447
	0.731882	1.01132	0.493369
	0.746568	5.28704	0.490586
	1.18651	1.45999	0.502297
	1.30836	0.942436	0.48557
	0.579108	1.20234	2.09427
	1.43529	2.18694	0.596951
	0.75139	0.993865	0.645694
	0.877114	1.29085	0.688868
	0.607093	1.00981	0.602932
	0.734608	1.26875	0.623067
	0.748719	1.013	0.58336
	0.685922	2.17051	0.643048
	0.417498	0.93707	0.701785
	0.576665	1.11535	0.527622
	0.974556	2.76909	0.470187
	0.520692	1.37161	1.72335
	0.675452	1.21814	0.527276
	0.417568	1.04357	0.585086
	0.578496	1.62499	0.574284
	0.503318	2.14487	0.630043
	0.627587	1.46988	0.536392
	0.640737	1.49838	0.611256
	1.0055	1.18445	0.673642
	0.632097	1.09592	1.33634
	0.755848	1.05853	0.610964
	0.78322	1.46224	5.19974
	0.961102	1.59158	1.4382
	0.992577	2.63038	0.608621
	0.571493	1.08858	0.62499
	0.679556	1.23046	0.519836
	0.894076	1.37527	0.574705
	0.711685	0.948557	2.68118
	0.767613	0.845946	0.48635
	0.536896	2.1933	0.500412
	0.777968	1.26305	0.482029
	0.651372	1.0928	0.547891
		0.905968	0.599954
		1.73155	0.997322
		1.70345	1.07297
		1.07095	0.561599
		3.64768	0.453053
		1.32899	0.48165
		1.61278	0.486692
		1.5086	0.536431
		1.48968	0.590564
		1.70183	0.79264
		1.47959	0.60842
		1.26098	0.593662
		1.10343	0.500282
		1.29854	0.637265
		1.69783	0.538481
		1.038	0.460241			1

## Sheet: EV4D
Ratio 561/458
	U2OS	FBXL4 KO	FBXL4 KO + R435*	FBXL4 KO + R435* + siNT	FBXL4 KO + R435* + siBNIP3/NIX
Rep1	N=57	N=82	N=86	N=69	N=71				U2OS	FBXL4 KO	FBXL4 KO + R435*	FBXL4 KO + R435* + siNT	FBXL4 KO + R435* + siBNIP3/NIX
	0.88674	6.3602	1.48484	2.60243	0.984653			Rep1	1	2.045	2.165	2.217	1.416
	1.19086	3.00135	1.23777	1.29673	1.54669			Rep2	1	2.101	1.933	1.923	1.191
	1.1756	2.83436	1.30452	1.46679	1.26407
	1.00577	2.58418	3.17728	2.19318	0.906859
	1.1956	2.75424	3.15334	1.46927	0.933306				N=57	N=82	N=86	N=69	N=71
	0.902543	2.52284	1.593	2.43602	1.78984				N=60	N=59	N=84	N=67	N=52
	0.826346	1.75188	1.51158	2.02885	1.36878			total N	117	141	170	136	123
	0.892709	1.46278	2.43408	1.5853	2.14304
	0.943483	4.47623	1.61664	4.99637	1.17697
	0.974193	3.10515	1.93611	2.91493	0.99256
	0.888925	1.53451	1.59518	2.34904	1.10724
	1.14398	1.30756	1.05413	1.54061	0.927383
	1.22477	1.32018	4.95533	3.42898	1.65025
	0.862553	2.63835	2.42109	1.06553	1.28836
	1.08951	2.64526	1.17447	2.84254	1.51813
	0.872441	2.07531	1.63544	2.04671	2.34087
	1.14683	3.05651	2.15815	3.58012	0.944584
	0.843064	2.04875	0.951662	4.44902	2.38777
	0.813857	3.23601	1.17635	1.58725	1.84061
	0.872325	1.39776	1.21158	2.10048	1.12014
	0.863064	3.52914	1.40763	1.9594	0.989558
	0.799813	1.78452	1.85617	1.16917	1.25065
	0.846703	1.40105	1.28873	3.643	1.34809
	0.830055	1.65181	1.20196	1.07336	1.26151
	1.72658	1.94312	1.45653	1.0721	1.70135
	1.0108	1.48924	1.06041	1.93694	1.26196
	0.958338	3.35872	2.37535	5.39326	0.986436
	0.991102	2.06985	3.69833	2.63045	3.49263
	0.951832	1.38156	2.95778	2.16057	0.999296
	0.988762	1.11304	1.65729	3.64304	1.02382
	0.954649	0.90218	2.84789	3.43693	2.45808
	0.999261	1.44491	2.50395	1.15701	1.10784
	1.12226	1.63478	0.975787	2.02393	1.79059
	0.882169	1.88958	1.61762	2.20432	1.12228
	0.846228	1.172	1.53983	2.43977	2.35833
	1.23119	3.26487	0.920926	2.9257	0.952886
	0.888307	2.40703	0.872897	2.80119	1.76725
	1.12037	2.13097	0.898294	1.76601	2.50494
	1.10374	2.43265	2.9415	0.957674	1.46468
	0.960752	1.9178	4.39294	1.24881	1.04936
	0.891979	1.38137	1.08013	1.2139	0.931842
	1.05387	2.09725	3.01092	1.89855	1.75283
	1.10813	1.49603	1.2272	1.09376	0.97309
	1.15808	2.41455	3.25114	2.97983	1.31614
	1.15178	1.15354	1.90975	1.98648	0.969293
	0.891343	3.8034	3.16582	2.32119	1.41096
	0.834885	1.97044	2.92842	1.42763	1.17488
	0.889001	1.43719	3.07434	1.51401	1.3262
	1.36716	1.06794	2.61689	2.48271	0.90073
	1.17229	0.973695	4.1357	5.01649	1.74423
	1.02057	1.59682	1.48368	0.955517	1.14878
	0.896973	1.65036	2.08779	0.950826	1.28197
	0.853133	1.89339	1.03688	2.31274	1.0392
	0.96619	1.50979	4.25568	3.43577	0.984261
	0.891711	1.50483	3.73972	2.321	1.95266
	1.13402	1.89641	3.1812	2.68677	1.21972
	0.890864	1.61065	1.19438	2.24377	1.32136
		1.14005	1.23499	3.45087	1.15344
		3.21653	1.74582	2.75739	1.08971
		2.3741	3.89462	2.5425	0.983508
		2.54293	1.43856	3.19281	1.54125
		1.91604	9.80169	1.23829	1.28552
		2.3293	3.16881	1.02208	0.959507
		2.63828	2.85007	1.45938	2.42774
		1.96095	1.87875	0.999098	3.25944
		2.62959	5.35385	0.86836	1.13035
		1.51499	3.37759	1.05932	1.22218
		1.82097	2.00942	1.01811	0.998243
		1.58965	1.2535	2.91511	1.0298
		1.691	2.03789		1.8116
		1.51024	1.18493		1.08725
		1.31215	0.993498
		1.48008	1.93546
		1.59626	1.0999
		1.62708	2.24049
		1.65051	2.28795
		1.56285	1.43789
		1.47456	2.30122
		1.68623	1.69222
		1.87809	2.0566
		2.25654	1.09395
		1.7906	2.25937
			0.972323
			1.26527
			2.21271
			1.4646
Rep 2	N=60	N=59	N=84	N=67	N=52
	1.03472	4.08728	1.76533	0.921912	2.04575
	1.28333	2.81502	1.1024	2.33209	1.08526
	1.07562	1.52043	1.24009	2.84419	0.874339
	1.08588	1.33152	2.54512	1.53019	0.849751
	1.06308	2.00332	1.77957	4.05801	1.54135
	1.00435	1.9821	1.60367	2.49251	1.70173
	1.03788	1.70757	1.43193	0.894739	1.20765
	1.04765	1.31322	3.14267	2.03012	0.937826
	0.952833	1.45411	1.42372	2.077	1.12735
	1.0543	1.57818	0.787559	2.45474	1.00561
	1.03628	1.93583	2.92782	0.904309	0.965192
	1.04662	2.33774	1.14993	4.11115	0.870418
	1.47123	1.94244	1.05305	0.887122	1.4061
	0.956032	2.53941	1.23336	2.5786	1.40368
	1.21568	2.50563	6.22577	1.59449	1.20938
	1.24016	2.20761	1.48793	2.50561	0.851431
	1.06254	1.97047	1.1053	1.29934	0.844525
	1.0707	2.74685	1.86259	1.62916	0.827363
	1.14629	2.13021	1.96819	2.72811	0.842875
	1.3797	2.12467	1.22116	2.31286	0.83313
	1.16245	1.95891	1.62232	2.06112	1.22332
	0.920632	1.64041	1.38951	2.49036	0.957318
	0.895367	2.05594	2.19557	3.22106	0.9155
	0.909025	3.16549	1.07798	1.88876	0.93605
	0.916206	2.43115	2.94327	0.926913	0.851285
	0.998977	1.18282	2.24553	1.19925	1.0073
	0.922922	1.48178	1.52382	1.51827	2.59034
	0.972176	5.52314	0.955148	1.14562	1.62082
	1.11857	1.90392	0.982574	4.4752	0.942808
	0.835833	2.0269	1.2287	1.42257	1.01286
	0.861266	1.44245	1.76987	1.50583	1.35069
	0.982708	2.3422	3.59529	2.3371	0.92058
	0.808395	2.14039	1.70095	2.13511	1.04107
	0.81264	2.75495	0.904213	1.00602	1.51528
	0.958702	2.16622	1.84873	1.23252	0.827384
	0.951996	1.32895	2.82636	1.1466	1.82512
	0.883331	1.83493	1.89015	1.49065	1.0248
	0.904601	1.50188	0.854017	2.597	1.40513
	0.996002	2.50866	2.4106	1.99268	1.65512
	0.917484	1.66568	3.89343	1.66871	1.87251
	0.867369	1.86116	2.05279	1.03029	2.45928
	0.917127	1.30594	1.72936	4.26987	0.991853
	0.811936	1.82422	1.16769	1.38195	1.1174
	1.15509	3.48938	1.26432	2.92179	0.81334
	0.839878	1.99845	0.984515	0.982509	0.840806
	1.06246	2.12896	0.933225	2.11353	1.15517
	0.828332	1.48923	0.785202	1.63596	1.16721
	0.926248	1.35528	1.41999	1.31465	0.801032
	0.90968	1.0836	1.65689	1.92965	1.3378
	0.880379	2.47677	1.01251	2.74634	1.5806
	1.14014	1.64562	1.8897	2.81596	0.892311
	1.09147	3.86818	1.94804	1.77205	0.837492
	1.03254	1.94608	1.46462	1.85434
	0.959165	1.60657	2.11303	1.38352
	0.86901	1.62726	1.90634	2.27303
	0.927271	1.22237	1.11307	0.936433
	1.14421	1.77761	2.31759	2.02765
	0.918637	2.48205	2.10744	2.02874
	0.926353	3.4701	2.53175	2.0327
	0.798559		2.72874	2.16071
			0.79268	2.08355
			1.0023	2.59852
			1.8327	1.11258
			4.71306	0.943663
			1.08576	0.973476
			0.80076	0.956607
			1.73185	0.88073
			0.962908
			2.0188
			1.79267
			1.02723
			0.847534
			1.23809
			1.8245
			1.82394
			1.09196
			13.0304
			2.40767
			1.78955
			1.68773
			3.98015
			2.49828
			2.3911
			1.99997
