# Supplementary material for: FBXL4 suppresses mitophagy by restricting the accumulation of NIX and BNIP3 mitophagy receptors
Source: EMBO J. 2023 May 10;42(13):e112767. doi: 10.15252/embj.2022112767 (PMC10308361; doi:10.15252/embj.2022112767)
Supplement: Supplementary file 5 — Source Data for Figure 1 [file EMBJ-42-e112767-s001.zip]

Archive with 5 entries (5 files):
- 1A.zip
- 1D_.zip
- 1E.zip
- FIGURE_1.zip
- Numerical_Data_Figure_1.xlsx
