# Supplementary material for: FBXL4 suppresses mitophagy by restricting the accumulation of NIX and BNIP3 mitophagy receptors
Source: EMBO J. 2023 May 10;42(13):e112767. doi: 10.15252/embj.2022112767 (PMC10308361; doi:10.15252/embj.2022112767)
Supplement: Supplementary file 5 — Source Data for Figure 1 [file EMBJ-42-e112767-s001.zip › Numerical_Data_Figure_1.xlsx]

## Sheet: 1B
561/458 Ratio
		Hela-Keima	BNIP3/NIX dKO	Hela-Keima + MLN	BNIP3/NIX dKO + MLN	Hela-Keima + DMOG	BNIP3/NIX dKO + DMOG	Hela-Keima + DFP	BNIP3/NIX dKO + DFP
	Rep1	N=102	N=158	N=113	N=101	N=120	N=150	N=102	N=108
		0.862916	0.653938	2.64166	0.97808	1.80787	0.695472	0.761304	0.774918
		0.888535	0.687144	2.41664	0.890919	1.60891	0.51601	0.787827	0.578207
		0.874893	0.62508	0.689473	0.857165	2.51581	0.723783	0.968498	0.752188
		0.963203	0.681328	1.80293	0.998785	1.80271	0.563113	1.43556	0.640754
		0.999138	0.736408	2.05101	0.866093	2.24487	0.578469	2.46055	0.576861
		0.982552	0.72652	2.52005	1.05733	3.06205	0.525387	0.886822	0.758426					Hela-Keima	BNIP3/NIX dKO	Hela-Keima + MLN	BNIP3/NIX dKO + MLN	Hela-Keima + DMOG	BNIP3/NIX dKO + DMOG	Hela-Keima + DFP	BNIP3/NIX dKO + DFP
		0.85873	0.643748	0.985739	0.886014	2.22787	0.547721	1.25002	0.684967			Rep1	Mean	1	0.6127	1.671	0.88	2.306	0.6119	1.788	0.7861
		0.923362	0.623245	1.47652	1.00422	4.87315	0.517881	2.69023	0.548845			Rep2	Mean	1	0.5442	1.873	0.5168	2.023	1.041	3.611	1.301
		0.881624	0.636298	1.58144	0.947606	6.37886	0.487429	2.956	0.590818			Rep3	Mean	1	0.7533	1.847	0.7857	2.004	0.9005	1.535	1.06
		0.922697	0.631424	2.45339	1.11871	2.30187	0.50279	0.767852	0.611237			Rep4	Mean	1	0.9495	1.298	0.9186	1.705	1.014	3.086	1.464
		0.839088	0.638642	1.50428	0.925421	4.00303	0.710444	0.81188	0.839796
		1.00802	0.619948	1.51917	0.872469	10.0886	0.572217	1.29041	0.558062
		0.915759	0.579869	1.1043	0.998434	1.48863	0.943704	0.86192	1.6786					N=102	N=158	N=113	N=101	N=120	N=150	N=102	N=108
		0.9462	0.636926	1.21122	1.00521	1.93657	0.538469	3.5654	0.927408					N=153	N=105	N=100	N=85	N=100	N=171	N=83	N=136
		0.879503	0.755192	2.48172	1.02894	2.83927	0.609338	2.414	1.07637					N=88	N=72	N=100	N=71	N=64	N=73	N=70	N=77
		0.824951	0.631174	2.41775	1.16252	2.42879	0.915251	0.892717	0.768736					N=85	N=130	N=97	N=119	N=101	N=96	N=93	N=83
		0.81744	0.802488	1.72122	1.00604	9.60926	1.08577	0.934497	0.568344				Total N	428	465	410	376	385	490	348	404
		1.21622	0.744775	3.01694	1.29313	2.81225	0.506169	9.34773	1.00815
		0.975881	0.639973	0.781678	0.946288	2.76216	0.525101	0.89115	0.698972
		1.1549	0.602452	1.95955	1.01451	0.674383	0.504817	1.12398	1.8303
		0.855597	0.576604	1.7109	1.00587	1.09535	0.519499	1.75465	0.798706
		3.283	0.590422	3.83328	1.10162	3.5269	0.501681	0.632761	1.5147
		0.87017	0.559477	1.69649	0.940119	6.16802	0.689378	4.0648	1.32832
		0.969141	0.653963	1.36717	0.964542	0.586405	0.724889	1.04819	0.723556
		0.790547	0.596497	0.977402	0.892004	1.64426	0.80714	0.745885	0.823881
		0.941125	0.625146	1.1943	0.838328	1.90387	0.576041	1.61869	0.604566
		1.25782	0.591332	0.965513	0.799175	2.34789	0.487576	1.8861	0.633734
		1.35449	0.54641	1.22105	0.887729	0.855108	0.483602	2.49316	0.779551
		2.07969	0.541372	1.24126	0.866106	2.5669	0.626826	2.27356	0.585568
		1.44896	0.555977	0.939104	0.836339	2.07929	0.544797	4.76385	0.588495
		0.943682	0.557441	2.53427	0.824599	4.88478	0.57513	1.18043	0.556689
		1.07541	0.636715	0.903407	0.841286	1.74645	0.483093	2.91148	0.598488
		0.987891	0.584207	1.01307	0.705176	1.89282	0.73177	2.9685	0.568161
		0.903879	0.596058	1.81323	0.537277	2.07421	0.682044	0.903412	0.557625
		0.85379	0.620727	1.29214	0.626654	2.3113	0.522	0.877	0.704483
		0.929013	0.564062	1.64218	0.516568	0.974124	0.573528	0.96022	0.639255
		1.00471	0.5766	0.834816	0.570459	0.579097	0.521913	1.75015	0.667948
		0.981562	0.553656	2.62115	0.490135	0.568112	0.498089	1.79855	0.561472
		1.05419	0.556519	1.75717	0.883401	0.573843	0.577149	2.22379	0.680936
		1.03171	0.596489	3.55823	0.496381	0.793815	0.50338	1.44177	0.734894
		1.04057	0.570605	2.58497	0.618508	3.57772	0.611375	0.989884	0.837063
		1.66319	0.618308	1.28631	0.502478	2.17655	0.513007	0.924973	0.845699
		1.04218	0.576239	1.42575	0.509127	0.711303	0.527215	1.52638	0.591269
		1.07492	0.61876	1.07726	0.544479	1.44863	0.532611	2.11527	0.584851
		0.91655	0.646301	2.2429	0.486222	0.904748	0.499407	1.57731	1.08085
		0.921006	0.688675	0.698877	0.508174	1.82823	0.610592	0.928504	0.562214
		0.974228	0.630971	1.67366	0.98424	1.36922	0.605105	2.61209	0.925416
		0.897128	0.590717	1.82071	0.84872	0.734882	0.637487	2.37167	0.715237
		0.927601	0.615645	2.59603	0.984442	2.69985	0.779036	1.13365	0.562084
		0.926132	0.618092	1.77795	0.991086	1.42368	0.630338	0.710405	0.669072
		0.912718	0.724779	1.44222	1.35483	0.583307	0.505218	1.75522	0.626887
		1.15285	0.65782	1.75071	0.974827	1.3657	0.53588	0.881034	0.598306
		1.06114	0.647773	1.37405	1.17101	2.9254	0.583421	2.06546	0.551521
		0.993578	0.734623	1.76842	0.977474	1.74845	0.992508	1.01293	0.603832
		1.03831	0.722651	1.17538	1.22087	2.01534	0.51033	1.4554	0.727166
		0.963703	0.620337	0.718952	1.17015	0.987552	0.514335	0.988861	0.584438
		1.07536	0.657544	0.981801	1.0844	1.05331	0.866098	1.10181	1.37599
		0.945738	0.601385	1.64318	1.16439	1.81413	0.682708	0.842894	0.808249
		1.04994	0.663316	1.31673	1.00979	3.36775	0.54638	1.0063	0.543747
		1.02622	0.606484	1.02747	0.84892	2.01917	0.738736	1.2103	0.57021
		0.916896	0.636046	2.06984	1.1909	1.43249	0.554367	1.30356	1.03162
		0.969911	0.61211	1.34456	1.1545	1.46731	0.513949	1.26881	0.520147
		0.926962	0.614447	1.97569	0.931304	0.936051	0.537158	2.20731	2.97821
		1.0658	0.593544	1.20522	1.02986	1.73105	0.508362	5.14456	1.46415
		0.934646	0.669604	1.91353	1.37028	1.83474	0.714004	3.25201	0.671725
		1.02933	0.627509	1.26452	0.933263	1.8055	0.598038	1.85666	0.74127
		0.966463	0.599339	2.1636	0.874638	1.0772	0.535793	1.65777	0.756946
		0.949278	0.626487	1.2165	1.17974	6.83252	0.934515	2.42338	2.99511
		0.919658	0.586139	1.02943	1.02284	3.0462	0.626286	2.24592	0.622559
		0.892843	0.62606	1.84126	1.07647	1.39028	0.499502	1.07705	0.516233
		0.925542	0.669038	0.931578	0.921262	1.69169	0.523993	3.64117	0.54319
		0.989728	0.620901	0.8574	0.980576	1.68269	0.526781	1.79167	0.832558
		1.15726	0.680909	2.58842	0.904994	0.926693	0.541426	1.08125	0.559018
		0.880674	0.665857	1.32482	0.871359	2.85078	0.595804	2.47077	0.816655
		0.838966	0.623656	1.06048	0.961834	2.58197	0.599946	0.77743	1.0047
		0.823551	0.610198	2.40054	0.982216	1.74865	0.727494	1.00476	0.551189
		0.810233	0.654979	0.923349	1.00347	1.432	0.528616	0.875394	0.941571
		0.837595	0.686822	2.11936	0.887695	2.43123	0.515253	0.738018	0.682363
		0.961347	0.586502	4.09981	0.96324	1.16592	0.587763	1.35188	0.539265
		0.932842	0.659225	3.24112	0.913015	1.49137	0.672013	1.15159	0.774982
		0.849542	0.625316	3.15202	0.918478	3.06201	0.572435	1.18444	0.872591
		1.13196	0.680972	1.09038	0.987993	2.23928	1.72415	1.80332	0.909387
		0.71562	0.644034	2.46344	1.02868	0.755329	0.572347	0.681551	0.709489
		1.06522	0.626296	1.6865	1.26918	2.8259	0.580315	1.07873	0.626992
		0.907956	0.62979	2.43975	0.923779	2.21047	0.551628	5.34226	0.550808
		0.931895	0.565267	1.77775	1.019	1.6475	0.836026	1.06834	0.771012
		0.891856	0.598022	2.50245	0.619122	5.07516	0.521997	1.24372	0.580502
		0.878293	0.566609	1.77783	0.531978	4.3736	0.509512	1.43452	0.53141
		0.888603	0.573381	3.45425	0.672955	3.51768	0.520034	2.13619	1.86964
		0.934491	0.584727	1.64854	0.690119	1.72159	0.504196	2.14518	0.55016
		0.95631	0.551262	1.26251	0.662265	1.23593	0.534975	0.918341	0.639311
		1.00639	0.775547	1.72421	0.509154	5.47761	0.605102	1.81003	0.60683
		0.672286	0.765701	1.04462	0.530916	1.04299	0.558098	1.88327	0.639482
		0.636689	0.573171	1.15315	0.487721	2.37292	0.561325	1.79805	0.655774
		0.825675	0.596911	0.936512	0.490544	0.706443	0.732456	0.894208	0.705694
		0.974466	0.58454	1.58513	0.519101	2.75545	0.562908	0.687525	0.509264
		0.822524	0.565859	0.712692	0.537115	1.86755	0.487615	4.2289	0.622488
		0.955923	0.580086	0.894223	0.508383	2.30556	0.504219	1.66392	0.609762
		1.0235	0.544545	1.5875	0.601568	2.50696	0.50387	3.30897	0.866401
		0.817967	0.575931	1.12118	0.984721	3.80063	0.57344	1.50722	0.777173
		1.22737	0.601868	0.923748	0.795574	1.47447	0.514083	4.86758	0.685832
		1.20091	0.574746	0.913226		0.893175	0.871356	0.753427	0.697815
			0.740954	1.07157		2.57888	0.553157		1.00423
			0.58575	0.959116		1.43894	0.542112		0.535364
			0.605653	1.18539		1.41933	0.53027		0.531528
			0.598854	1.78551		1.3885	0.596427		0.562934
			0.583777	0.822303		3.61106	0.560634		0.675062
			0.569371	1.20726		1.46906	0.518803		0.570234
			0.570338	1.70224		1.87764	0.577548
			0.562103	1.02773		2.08745	0.508105
			0.559228	0.887719		4.81485	0.509535
			0.603848	5.86458		3.73417	0.51549
			0.590182	1.03543		2.5977	0.508173
			0.583702			1.50214	0.575044
			0.530508			1.09098	1.75858
			0.546031			1.43001	0.524141
			0.549327			2.872	0.533637
			0.587784			1.94873	0.570722
			0.571148			2.47394	0.578837
			0.706579			3.52706	0.660002
			0.590375				0.884853
			0.584439				0.493383
			0.574052				0.533007
			0.557567				0.600134
			0.550858				0.515256
			0.588934				0.538556
			0.560289				0.581754
			0.578587				0.647875
			0.558578				0.620123
			0.553872				0.488187
			0.548483				0.519491
			0.565689				0.532283
			0.540723				0.659034
			0.551592				0.51978
			0.646669				0.566142
			0.962645				0.534207
			0.588034				0.508664
			0.803182				0.568869
			0.653543				0.553531
			0.557735				0.556933
			0.572728				0.802875
			0.573854				0.528698
			0.564155				0.835259
			0.566958				0.556531
			0.550694				0.52106
			0.60473				0.498438
			0.568813				0.752141
			0.574847				0.979315
			0.562508				0.524424
			0.546654				0.87597
			0.547185
			0.556891
			0.574145
			0.5701
			0.579267
			0.578622
			0.545787
			0.589674
	Rep 2	N=153	N=105	N=100	N=85	N=100	N=171	N=83	N=136
		1.05489	0.556899	2.07564	0.557294	2.20866	0.605533	7.41639	0.885162
		1.08322	0.568347	1.14468	0.663465	5.51304	1.04452	5.82473	1.06397
		1.04676	0.531583	1.50903	0.522212	1.84723	1.14103	0.995249	2.11837
		1.05969	0.54342	1.34158	0.541632	2.50984	0.831945	11.3167	0.564128
		1.0815	0.536442	1.43448	0.631284	4.62378	0.63241	12.1788	1.86742
		1.07711	0.528626	2.06594	0.481001	4.86818	1.03363	0.941802	5.94776
		1.03091	0.511758	2.26379	0.505949	1.28547	0.585177	2.68903	0.812346
		1.0203	0.477801	1.75315	0.496796	2.20841	1.40819	3.67002	0.769299
		1.00464	0.552945	0.976398	0.526555	2.42655	0.486613	1.82425	0.546818
		1.0646	0.527614	1.47431	0.728147	2.92209	0.73231	4.92106	0.956216
		1.05413	0.544737	0.973809	0.62969	2.10759	0.568419	4.52736	1.1271
		1.06992	0.529851	1.51723	0.682242	2.44047	0.46599	4.06445	0.553144
		0.993423	0.516117	1.13889	0.50346	1.5606	0.821258	5.71877	0.578322
		1.06222	0.528753	1.27565	0.511113	1.1278	1.32661	5.40178	0.900855
		1.03059	0.513722	1.03357	0.493666	1.69998	0.778088	11.0477	0.812004
		1.03532	0.520196	2.57505	0.572553	1.93986	0.469811	3.81989	1.38218
		0.983974	0.508655	1.22184	0.683462	3.48701	0.592706	2.2088	0.791305
		0.997804	0.556711	4.41673	0.541805	2.36434	0.565954	4.78473	0.921816
		1.00273	0.510379	1.45594	0.502493	1.68027	0.715022	10.4343	1.13921
		0.995842	0.552367	1.19056	0.818112	2.02404	0.670476	1.99463	0.537643
		0.982801	0.520571	1.88906	0.493815	1.5747	0.503966	7.51885	0.748997
		0.966423	0.500748	1.06619	0.543157	2.99758	0.569481	10.1895	0.641352
		0.970977	0.543527	1.13466	0.443648	3.40674	0.906754	3.3514	0.721581
		1.04486	0.51078	2.13297	0.461957	2.16868	0.920356	5.11468	0.723134
		0.870848	0.489684	1.95985	0.534631	1.09598	0.515711	1.205	0.711799
		0.948803	0.504674	1.33992	0.626012	3.90309	1.41407	6.06487	0.57883
		0.867059	0.545412	1.7688	0.453882	5.14422	0.807349	1.27161	0.662892
		0.818139	0.490023	1.48638	0.460935	2.069	0.826021	4.3081	0.564577
		0.842699	0.501064	3.02271	0.434311	2.4314	0.851488	2.66657	0.707111
		0.935573	0.576517	2.29608	0.424755	1.40812	0.825518	1.80438	0.670207
		0.968096	0.527444	3.5822	0.447268	2.6653	0.620751	3.96727	0.558109
		0.974864	0.525585	1.40831	0.447579	1.14158	0.510906	1.74924	0.751062
		1.02498	0.559781	1.25522	0.427562	0.908954	0.986286	1.21923	0.57629
		0.896286	0.530423	1.42235	0.466801	2.12934	0.477632	2.38953	0.531336
		0.859563	0.530833	1.52341	0.439508	2.33342	0.652079	3.88613	0.635129
		0.855352	0.532039	1.91581	0.486933	1.83789	1.48874	2.58141	0.614086
		0.855407	0.540076	1.72919	0.460278	3.14367	0.745936	5.5952	0.54976
		0.820344	0.514165	2.09353	0.484815	1.67352	0.589768	1.24049	0.684058
		0.891884	0.526628	1.18235	0.455212	1.22278	0.717182	4.47228	0.770615
		0.818108	0.529378	1.87263	0.456141	3.04645	1.39669	1.46412	0.772355
		0.824895	0.550465	6.93009	0.497342	2.52129	1.24294	4.77676	0.589402
		0.858363	0.547205	2.15079	0.477932	1.71841	0.714563	6.40995	0.691546
		0.83689	0.524101	2.67631	0.480565	2.55654	0.508377	2.58049	0.679733
		0.849137	0.516185	1.0677	0.48317	2.18207	1.19494	2.20044	0.704274
		0.860342	0.527142	1.52377	0.505662	2.14276	0.487261	1.81746	1.97111
		0.928956	0.502994	1.23229	0.470692	1.2879	0.647326	2.68795	1.53472
		0.977156	0.520189	1.96862	0.5128	1.76319	0.535165	3.05429	0.692702
		0.91594	0.540209	1.09705	0.466131	2.36286	0.48193	1.42712	0.882154
		0.875766	0.508861	4.39826	0.467962	1.9801	1.43447	2.36214	1.63888
		0.863593	0.500744	2.0142	0.486158	1.62334	0.463763	2.28266	0.798082
		0.892314	0.495833	1.77388	0.461636	3.2831	0.740402	8.10519	0.491909
		0.927285	0.507356	1.98171	0.513975	1.7733	0.563121	3.3816	0.460937
		0.929248	0.512269	1.95282	0.44928	1.52713	0.80335	1.98729	0.565436
		0.889274	0.49787	3.91161	0.474196	1.30238	0.655583	2.67414	0.539445
		0.934466	0.484905	2.9302	0.488616	1.26907	1.2948	1.33126	0.657825
		0.86746	0.520533	2.23935	0.474141	1.57399	0.819146	1.47776	0.493924
		0.882421	0.525348	1.53801	0.530569	3.68277	0.780283	3.73928	0.513968
		0.943995	0.524881	2.03446	0.45996	1.77035	0.77552	3.54504	0.558793
		0.866488	0.542658	1.60316	0.537678	2.18754	0.747342	1.03971	0.54039
		0.95299	0.545961	2.40339	0.567657	1.68387	0.685249	2.01875	1.22699
		0.977211	0.543863	1.12276	0.476223	1.39101	0.740538	2.27729	2.43513
		0.949549	0.540078	1.62946	0.579748	1.25947	0.631126	3.77423	0.876999
		0.93426	0.533443	2.96898	0.580334	1.50924	0.692286	8.90982	1.19342
		0.966485	0.543804	2.59743	0.512534	1.48038	1.08323	3.10548	0.647473
		0.878018	0.543331	0.98365	0.498586	2.50168	0.458886	3.02335	0.504554
		0.900091	0.550817	1.46657	0.55164	6.28433	0.746956	2.85591	0.716448
		0.928633	0.541604	1.13878	0.488417	1.51442	0.512126	2.12781	0.961896
		0.899354	0.535711	2.26754	0.536944	1.04696	0.953432	1.99345	0.502031
		0.899962	0.607928	1.40858	0.629926	1.39374	0.541498	7.46563	1.4095
		1.04444	0.593113	2.29745	0.541846	0.943009	0.902236	1.43096	0.955367
		4.09319	0.590691	2.07921	0.514423	1.28535	0.476902	2.06792	0.618496
		0.862304	0.576271	1.45022	0.571666	2.07198	0.539625	3.11817	0.585044
		0.839725	0.583379	2.44795	0.516747	2.24157	0.596569	1.63506	3.77002
		0.798614	0.577341	1.81261	0.47352	1.96146	0.596823	1.70428	0.483147
		0.797283	0.599412	1.92769	0.607777	1.41509	0.566381	2.33053	0.525361
		0.811966	0.620369	2.13775	0.491058	1.14406	0.572457	1.15575	0.687501
		0.771335	0.632635	1.74686	0.477837	1.1275	0.6437	1.75335	1.24265
		0.800205	0.562599	1.89259	0.499949	1.31406	0.51804	1.58835	0.908795
		1.04603	0.575075	1.65746	0.461485	1.30546	0.56989	1.77901	0.521337
		0.774961	0.595226	1.58874	0.51268	2.05957	0.58428	3.34358	0.771064
		0.829245	0.5552	0.957278	0.485213	1.28412	1.51076	3.15796	0.864223
		0.776947	0.55216	2.30375	0.561326	1.84292	0.647257	1.2639	0.856418
		0.819396	0.557153	0.997391	0.547485	1.22902	0.621674	1.1192	0.527065
		0.757076	0.554033	1.24097	0.494389	1.1427	0.724847		0.617545
		1.80898	0.541426	1.5322	0.465473	0.991111	1.23869		0.775991
		0.784546	0.567689	1.62965		1.20053	0.717906		0.814279
		0.769277	0.556931	1.23557		1.08145	0.696285		0.545238
		0.752199	0.559688	1.15194		1.20383	1.83425		1.75051
		0.764503	0.556075	1.97836		0.944776	0.581771		0.651038
		0.859973	0.5659	1.94018		1.14198	0.550432		0.696778
		0.755254	0.568291	1.6124		1.06072	0.877066		1.44643
		0.753542	0.566076	1.519		1.71968	0.812112		3.50433
		0.786421	0.539342	2.0271		1.62561	0.695718		2.0032
		0.78441	0.554832	2.15197		1.66948	0.653725		0.654709
		0.777058	0.559225	2.39091		2.06214	0.638204		0.607496
		1.2516	0.579352	2.2797		2.31243	0.614506		0.557778
		0.816276	0.60828	1.9766		1.35057	1.41215		0.641386
		0.766446	0.570183	2.18384		2.06331	0.720243		3.76307
		0.730227	0.606959	1.90731		1.42366	0.659069		0.930053
		0.797518	0.594889	1.29331		2.32796	0.845468		1.22264
		0.757267	0.568451				0.671909		0.603933
		0.760948	0.562932				1.71055		0.705605
		0.789007	0.58729				0.510598		1.52196
		0.794046	0.597481				3.17403		2.16611
		0.885137	0.555837				0.53062		0.672217
		3.70178					0.565376		2.29446
		1.04153					0.639631		4.96236
		0.89639					1.49222		4.72643
		0.912166					1.51484		2.70975
		4.62548					1.55324		1.59138
		3.36841					1.37348		2.03406
		0.949819					1.26923		4.58022
		0.941079					1.12038		1.92644
		1.9711					1.62086		3.19553
		0.87939					1.53612		1.48603
		1.18239					1.32952		1.3454
		0.922556					1.24343		3.59172
		0.901657					1.2594		2.27881
		0.881345					1.1628		1.94196
		0.927419					1.37467		1.75145
		0.913932					1.09607		1.6719
		0.951149					1.63552		1.44419
		0.894015					1.37777		1.13047
		0.925174					1.62222		1.42123
		0.909956					1.47054		6.5815
		0.884158					1.58093		2.21248
		1.25099					1.09319		3.56618
		0.997016					1.67231		1.53751
		0.97378					1.23152		2.02531
		0.878678					1.5454		2.74104
		0.852158					1.15017		1.85127
		0.883081					1.40264		1.77643
		0.871217					1.46963		1.13759
		0.864228					1.77418		1.70737
		0.924453					1.85669		1.18699
		0.887121					1.05445		1.4769
		0.879516					1.07214
		0.886607					1.24834
		0.886335					1.28172
		0.86145					1.40747
		0.96747					1.47514
		0.85587					1.34067
		0.86914					1.26591
		0.864992					1.39729
		0.878864					1.40017
		0.922802					1.45337
		0.868538					3.57907
		0.922267					1.35843
		0.872284					1.16487
		0.917385					1.01553
		0.882399					1.24936
		0.852686					1.50857
		0.907261					1.74547
							1.4897
							1.33065
							1.31715
							1.13214
							1.46217
							1.36569
							1.49971
							2.69367
							1.14333
							1.03064
							1.16754
							2.15536
							1.58105
							2.02002
							1.6095
							1.08744
							1.3594
							1.607
	Rep 3	N=88	N=72	N=100	N=71	N=64	N=73	N=70	N=77
		1.09853	0.806028	1.04619	0.749677	0.971255	0.982637	0.850909	1.87684
		1.00411	0.963512	1.02399	0.784901	0.869334	1.4026	2.82277	0.828902
		1.02088	0.795916	0.982937	0.83617	0.94465	0.882511	0.77459	0.788065
		0.963198	0.72214	0.959875	0.717237	0.923073	0.692032	1.05969	0.922381
		0.960443	0.721457	0.893319	0.68282	1.56368	0.722302	0.90474	0.832445
		1.03347	0.673975	5.68409	0.768118	1.17422	0.749223	0.793827	1.0201
		0.994737	0.702639	1.30734	0.789871	1.48096	1.10134	0.941439	1.08124
		1.00602	0.749131	1.19269	1.7547	2.61865	0.701282	0.923433	0.85349
		0.991856	0.772247	1.46431	0.946568	1.76944	0.715038	2.20185	0.898888
		0.959732	0.713804	1.62586	0.837175	1.94153	0.826309	2.77449	1.35584
		0.995333	0.691801	11.2038	0.864933	1.97738	0.764223	0.784102	0.869297
		1.141	0.736414	1.63613	0.826009	1.06819	0.712732	1.09938	1.06727
		0.957359	0.766741	4.93383	0.863322	1.12618	0.656642	0.750826	1.52965
		1.00233	0.749279	9.21326	0.734409	1.33758	0.805195	0.905064	0.883041
		1.12515	0.718036	5.37652	0.759564	1.26905	0.768739	0.715143	1.41945
		1.0814	0.722156	1.00483	0.722313	2.4604	0.733575	0.785326	0.942522
		1.08539	0.814334	3.00776	0.855836	1.146	0.727839	0.785957	1.37635
		1.11256	0.71554	1.68306	0.849769	1.0232	0.751036	1.06641	1.38963
		1.30411	0.771013	0.97903	0.830759	1.66931	0.964398	0.804476	1.64126
		0.937356	0.752036	0.931547	0.707954	2.41313	1.04426	0.815465	1.51157
		0.993619	0.751336	0.903272	0.724464	4.15328	1.70211	0.907747	1.54672
		1.07123	0.761484	1.02745	0.69523	4.82886	0.676633	0.952923	1.30816
		0.957043	0.755512	0.980467	0.664391	3.39265	0.699915	1.16065	1.72939
		0.944874	0.723312	1.13244	0.727942	1.66711	0.790843	3.11231	0.826506
		1.01999	0.687062	1.61115	0.757786	3.20211	0.683823	0.849919	0.807758
		1.04676	0.722804	1.56381	0.692667	1.11319	0.937305	0.795924	1.0527
		1.09153	0.781893	1.69252	0.726247	6.65996	1.39466	0.962723	0.926039
		1.11339	0.737783	1.00837	0.804267	3.28979	0.657661	2.9042	0.911588
		1.02205	0.681454	1.13868	0.732739	4.52181	1.62955	11.1129	0.962562
		1.02613	0.686876	1.3759	0.805902	1.19508	0.997354	1.2345	0.848435
		1.08506	0.774283	1.33444	0.714327	1.4815	0.645086	0.795158	1.03006
		1.04157	0.772177	2.28148	0.768374	1.19439	0.67173	0.81256	0.973207
		1.00907	0.859392	1.94041	0.712421	1.11349	0.722709	3.64508	0.879481
		1.08963	0.831925	1.89224	0.764211	1.98381	0.770703	0.864681	0.808569
		1.06954	0.740471	2.98705	0.749169	1.81645	0.757985	0.953147	0.801416
		0.977585	0.812915	1.27335	0.759554	2.25972	0.782834	0.892077	0.872812
		1.01269	0.840434	1.00369	0.704193	1.63193	0.757174	0.819727	1.06482
		1.02792	0.705068	2.11934	0.81214	3.85129	0.667006	1.0056	1.1416
		0.959884	0.754847	2.0626	0.741795	4.26589	1.13119	0.850387	1.50677
		1.01804	0.814079	1.04025	0.848671	4.01625	1.16766	0.855838	1.8359
		0.977527	0.788371	1.00559	0.73318	1.58908	1.17022	1.34923	1.94233
		1.03179	0.804508	0.88407	0.694401	1.12419	1.49476	1.55692	0.789109
		0.969366	0.757977	0.880583	1.18784	1.35739	1.29263	2.38867	0.853036
		1.03022	0.791792	0.820993	0.832995	1.7848	1.1038	6.14772	0.855502
		0.912907	0.717184	0.884551	0.738518	1.87262	0.767276	0.835572	0.806337
		1.01587	0.688613	1.78404	0.745081	3.73046	0.833961	0.94746	0.917976
		0.943048	0.751698	1.6086	0.757909	1.11812	0.941215	2.56622	1.38432
		0.904219	0.722621	0.876343	0.745094	1.75564	0.696816	0.841494	1.10428
		0.928403	0.750154	0.878871	0.754547	1.47714	2.77076	0.768355	0.840066
		0.929699	0.753127	0.820701	0.729971	2.01272	0.739029	0.794358	0.765792
		0.985488	0.724532	5.29767	0.709743	2.35777	0.759881	0.969238	1.04184
		0.955384	0.693038	0.849816	0.707346	1.16529	0.770022	1.08634	1.10298
		1.01578	0.739069	0.845966	0.703464	4.57714	0.904393	0.749179	0.93283
		0.896926	0.838412	1.80549	0.788074	1.21553	0.90728	3.26781	0.892059
		0.912515	0.698278	0.808724	0.753353	0.930767	1.277	1.36322	0.906217
		0.927372	0.798567	0.936189	0.802852	1.29195	0.739292	1.43557	0.953358
		0.992017	0.736222	0.976651	0.701924	0.847372	0.748358	1.42846	0.857278
		1.00942	0.739803	0.947181	0.751062	1.07436	0.827208	1.8432	0.860588
		1.01617	0.769648	0.825315	0.766707	1.09211	0.796998	4.72641	0.69349
		1.01323	0.818697	0.964703	0.735161	0.989569	0.858238	4.94389	0.800185
		0.981777	0.783497	1.8531	0.798901	0.929415	0.850669	1.04105	1.04138
		0.913298	0.669582	1.5576	0.822267	0.953045	0.833165	0.917806	0.850198
		0.916545	0.646368	1.13185	0.796016	1.08503	0.759446	1.58368	0.826118
		0.979572	0.689675	1.23997	0.794715	4.52165	0.781656	0.779955	0.762926
		0.925003	0.881549	1.12566	0.797194		0.825929	0.874243	0.895784
		0.952068	0.741179	1.57572	0.77626		0.721693	0.914323	0.833383
		1.02678	0.842617	0.975054	0.796104		0.774358	0.803149	3.35269
		1.00976	0.790046	4.52942	0.789282		0.84624	0.727672	0.743429
		0.913677	0.73698	1.61953	0.737572		0.784089	0.876795	0.895224
		0.909242	0.747322	1.11155	0.75958		0.857858	0.842364	1.30626
		0.917617	0.70626	0.899858	0.788506		0.781275		0.906965
		0.994485	0.66729	1.07907			0.774603		0.819987
		0.964903		1.59823			0.800201		0.767921
		0.998945		2.86175					0.895263
		0.995607		0.895205					0.869048
		0.949581		9.98268					0.810171
		1.05569		1.21055					0.850713
		0.924929		0.836772
		0.997228		1.52287
		0.993032		1.27876
		1.03345		0.890307
		0.992729		1.12691
		1.0161		1.24762
		1.02408		1.02754
		1.03106		0.740614
		0.966865		0.725286
		0.901576		0.740506
		0.994475		3.12345
				2.26486
				2.34392
				1.51453
				1.15382
				0.824089
				0.846513
				7.16306
				1.06182
				1.06615
				0.795226
				2.46945
				3.41983
	Rep 4	N=85	N=130	N=97	N=119	N=101	N=96	N=93	N=83
		0.932847	0.94111	0.883092	0.800866	0.907261	0.841929	1.45037	1.31076
		0.967583	0.955348	1.09107	0.936863	0.933735	1.1611	3.82852	2.11529
		0.924999	0.893984	1.05115	0.947899	1.34984	1.12705	3.58433	1.45155
		0.993425	0.921697	1.08584	0.800756	0.848206	0.803798	5.03505	0.952612
		1.0718	0.907052	1.0523	0.837731	0.914582	1.19499	2.60221	1.09624
		1.10846	0.92451	1.22127	0.842255	1.94707	1.02259	3.61222	1.93999
		0.966891	0.920709	1.62789	0.868193	0.919592	1.12623	1.8565	1.03642
		1.06785	0.963137	1.84529	0.843729	1.41784	1.19858	4.49853	1.30258
		0.965765	0.897736	0.965955	0.856276	3.96165	1.05398	1.42254	1.35477
		1.06369	0.912338	1.31038	0.888331	0.930979	1.22619	1.14871	1.17805
		0.926991	0.895377	1.26023	0.881598	3.8478	1.10459	2.09922	1.66731
		0.972596	0.895251	1.58656	0.824706	0.921464	1.27404	0.949105	0.896413
		0.889971	0.956789	1.59406	0.84488	1.454	1.70757	2.07289	1.67916
		0.970055	0.962839	1.64333	0.833658	0.969606	0.912211	13.5742	0.984211
		1.08421	0.926123	1.38452	0.806256	1.07803	0.917231	1.53758	2.01828
		0.943193	0.914594	0.949312	0.835864	1.27225	0.950261	3.34325	1.19144
		1.18136	0.921873	2.19861	0.864171	3.2309	1.19179	3.50764	0.961663
		0.934243	1.0092	1.67473	0.866146	3.96698	1.13783	1.57165	1.28532
		0.955587	0.922331	0.939089	0.886719	1.95146	0.805231	9.30513	1.27123
		0.908762	1.01017	1.11088	0.895826	5.17745	1.19606	2.21375	4.35285
		0.990329	1.00501	0.886826	0.885168	1.09825	1.05721	3.43034	2.12133
		0.986255	0.947552	1.01424	1.10195	2.8883	0.998436	5.77649	1.12241
		0.871568	0.917864	0.965486	0.863169	3.23484	0.866255	6.34497	0.995535
		0.893827	0.923635	0.972068	0.809065	2.95956	0.87657	2.86929	0.863213
		0.895671	0.94139	0.880402	0.874776	2.26533	0.89234	1.39757	1.02212
		0.88475	0.929066	0.880131	0.881295	1.02683	1.00602	1.31853	2.99397
		0.875924	0.970148	1.43537	0.864157	1.30495	1.17235	1.32098	1.40741
		0.863233	1.06507	1.14365	0.92449	0.977145	0.86005	1.37206	1.20934
		1.07938	0.935428	0.89982	0.857817	0.960614	0.906693	3.03516	1.0184
		0.866356	0.958747	2.20998	0.826197	1.15507	1.42786	1.86274	0.939958
		0.863692	1.01066	1.37394	0.849638	0.944472	0.836836	4.12398	1.12728
		1.02949	0.857665	0.849064	0.842026	0.975698	0.819929	3.8997	1.04217
		1.06466	0.940014	0.887151	0.817971	1.67152	1.24174	2.54344	1.22136
		0.904509	0.978334	1.20572	0.801875	2.37472	0.825894	1.16077	1.09726
		1.10696	1.0845	2.12748	0.802292	0.896804	0.930194	1.18456	1.10311
		0.901298	0.936646	1.15679	0.787457	2.98663	0.853418	1.79821	0.910163
		0.985215	0.899094	1.88367	0.929281	0.913223	0.846753	1.12756	1.69834
		0.943779	1.03338	0.841463	1.5472	0.912109	0.970243	4.00057	1.00733
		0.971249	1.01118	0.866181	0.92922	1.50826	0.89529	4.19068	1.12222
		0.964124	0.981703	0.914583	1.40224	5.02514	0.963141	2.566	0.946416
		1.16443	0.980497	1.34314	0.927594	0.941218	1.14778	5.45598	1.64538
		1.09017	0.884293	1.99909	1.11076	0.866034	0.965639	2.89082	0.992892
		1.03869	0.938444	0.983445	0.852165	0.885582	0.969264	3.00767	2.31312
		0.947791	0.990665	1.60203	0.835832	1.30593	0.824266	1.28497	1.05272
		1.03214	0.955693	0.989701	0.840871	1.23719	1.80461	1.42887	3.27978
		1.03409	1.02009	1.10409	0.860961	0.937261	1.1758	10.3383	1.08805
		1.23397	1.0043	1.9409	0.929392	0.89012	0.904859	1.25597	2.69946
		1.29503	0.978559	2.66799	1.57674	0.962758	1.08783	1.51342	1.56848
		1.05563	0.999552	1.02774	1.28525	1.16361	1.01448	1.24756	1.63538
		1.13166	0.994423	1.20612	0.85173	0.896126	1.00538	1.33069	2.24519
		1.08066	0.977955	1.29079	0.823328	0.882322	1.42242	3.83387	1.34801
		0.927043	0.929363	1.37027	0.846205	0.864135	1.10239	1.4048	0.928677
		0.920045	1.00393	2.41408	0.828902	1.03757	0.899828	1.63208	1.10343
		0.921512	1.04913	1.28481	0.828008	0.973488	1.39236	1.19502	0.919987
		0.926773	0.971896	1.53553	0.802286	0.850855	0.820313	1.15478	2.53594
		0.977248	1.07116	0.86987	0.934046	1.22639	0.838826	10.9964	1.60765
		1.06071	0.983093	0.823196	0.849172	1.43505	0.968361	3.17507	0.901935
		1.03593	1.02507	2.64552	0.822186	1.02581	0.935221	7.76772	1.15776
		1.11653	0.987916	1.09709	0.856385	1.59928	0.884266	1.16326	0.913145
		1.05718	0.947997	0.858815	0.790303	1.31862	0.853793	3.54478	1.81447
		1.23267	1.10695	0.872752	0.773547	1.1009	0.847198	3.23428	1.89372
		1.21599	1.00837	1.53691	1.06097	1.39823	0.900473	2.42701	2.32302
		0.963907	0.9863	1.11266	0.889049	1.70362	0.832264	1.01556	1.86589
		0.922909	1.09066	1.151	0.837081	0.897836	0.896906	7.59024	1.0177
		1.03608	0.940742	0.937444	0.885079	0.907056	0.941669	1.27358	3.71987
		0.931611	0.941587	2.45918	0.997866	0.928347	1.03552	2.14007	0.941315
		0.912222	0.931601	0.812909	0.799985	1.95009	0.858949	1.4981	1.27921
		1.02891	0.909262	0.979552	0.934699	2.95249	0.821084	1.14963	0.881815
		0.86075	0.958723	1.59346	1.18149	2.68834	1.24639	4.88884	1.31029
		0.863072	0.949386	0.889151	0.96621	1.4992	0.852498	6.3805	1.09208
		0.87273	0.994256	1.52804	1.05518	0.990896	1.01079	1.42487	0.881636
		0.920524	0.974271	1.0766	0.84635	1.03582	0.876804	1.36163	1.19852
		0.913597	0.939152	0.845901	1.09482	0.940263	1.34622	5.29754	2.02016
		1.15954	0.930692	1.31508	0.931212	0.938065	1.66011	1.53861	1.97643
		1.24921	0.981671	0.846744	0.957085	0.95416	0.882667	1.55516	0.962229
		1.01286	0.946314	1.41109	0.80262	2.80793	1.07769	2.73415	1.24033
		0.938797	0.949969	1.19244	1.42427	0.940656	0.97307	1.14349	0.852674
		1.1035	0.970977	1.3116	0.820314	3.66754	0.962082	1.07697	1.63343
		0.960261	0.925252	1.15391	0.961568	3.5216	1.25366	1.85079	1.42783
		0.948547	0.931135	1.15406	0.839964	0.873913	1.00509	1.32662	1.42587
		1.06288	0.941105	0.922686	1.89225	1.04472	0.95562	4.06802	0.909147
		0.921405	0.999107	0.859141	0.843011	1.13822	1.05796	6.79091	2.96583
		0.99203	0.979132	1.02761	0.826835	1.1064	0.858468	8.51898	0.94778
		0.975455	0.915982	1.02315	0.826835	3.88289	0.82388	1.76531
		1.18077	0.980183	1.53332	0.949193	2.73573	1.34284	4.39663
			0.919928	0.913502	0.814623	0.994153	0.819373	1.29845
			1.13149	1.34249	0.862905	2.60108	0.836054	1.19132
			0.927011	1.8058	0.82294	1.01632	0.795396	4.74839
			0.928464	1.72512	0.859026	1.36319	0.857318	3.09667
			0.933455	1.00243	0.870137	0.916221	0.863408	2.07546
			1.03197	2.02272	0.827613	1.14651	1.05159	1.08919
			0.984275	1.26718	1.07245	0.977985	0.821748	1.85706
			0.890754	1.22573	0.911703	5.08305	0.848652	5.02552
			0.870642	1.43286	0.802089	0.954086	1.18194
			0.902101	2.47301	0.817906	2.49632	0.908018
			0.932803	1.22184	0.838947	1.05909	0.862711
			0.889512	0.997816	0.833104	5.82378
			0.91586		0.839177	3.44017
			0.908629		0.833262	3.0771
			1.02866		0.88459	1.93115
			0.936443		0.850846	1.38205
			0.922807		0.928038
			0.854502		0.855366
			0.928849		0.851594
			0.890325		0.956208
			0.94652		1.02236
			0.878135		0.877641
			1.01597		0.859474
			0.987803		1.04102
			0.994929		1.17314
			0.872409		1.02162
			1.0423		0.928817
			0.894041		0.903593
			0.966289		0.968676
			0.889066		1.03932
			0.896252		0.9344
			0.845372		0.935489
			0.887597		0.784889
			0.864861		0.875753
			0.919951
			0.93364
			0.955468
			0.85842
			0.848366
			0.886769
			0.875122
			0.842917
			0.910829
			0.965524
			0.873824

## Sheet: 1F
561/458 Ratio
	U2OS	Echinomycin	DFP	DFP + Ech	MLN4924	MLN4924 + Ech
Rep 1	N= 135	N= 110	N= 51	N= 68	N= 101	N= 67
	0.963169	1.14274	1.5502	0.974912	1.90842	3.31277					U2OS	Ech	DFP	Ech + DFP	MLN4924	Ech + MLN4924
	1.00596	1.04501	1.413	1.05841	4.57733	1.1414			Rep1	Mean	1	0.8995	1.836	0.8697	2.316	1.478
	0.966507	0.932703	1.24619	0.899575	1.71948	2.21732			Rep2	Mean	1	1.041	1.904	1.039	3.419	3.168
	0.937256	1.01195	2.89758	0.90551	3.3924	1.69283			Rep3	Mean	1	0.8856	1.781	0.8826	2.548	2.326
	0.996729	0.973743	2.31145	0.937909	1.81641	1.43663			Rep4	Mean	1	1.118	2.471	1.086	3.252	3.631
	1.0337	0.96432	1.21046	0.978536	1.30288	1.13935
	0.964214	1.14446	1.12467	0.945756	1.55604	1.27383
	0.959158	1.05186	1.07612	0.892219	1.36131	1.08729					N= 135	N= 110	N= 51	N= 68	N= 101	N= 67
	0.951647	1.05574	1.07726	1.01486	3.23678	1.54565					N= 179	N= 111	N= 101	N= 88	N= 144	N= 115
	1.06756	0.951555	5.02092	0.951465	1.15647	1.6387					N= 168	N= 116	N= 107	N= 109	N= 116	N= 101
	1.23116	1.05049	3.54291	0.943903	4.74908	1.37733					N= 146	N= 69	N=108	N= 58	N= 102	N= 75
	0.974271	0.991514	5.81633	0.969884	3.16165	1.41568				Total N	628	406	367	323	463	358
	1.01861	1.05142	1.19357	0.954758	0.989864	2.30285
	0.978367	1.0172	1.42036	0.986343	3.005	1.32348
	1.06548	0.997591	2.22884	0.890678	1.41843	1.40526
	1.04581	1.12869	1.32235	0.835376	5.33135	1.1782
	0.965937	1.17069	1.36664	0.83301	1.11277	1.20517
	0.915892	1.0315	1.27789	0.800694	1.42734	1.27106
	0.980341	1.06006	1.11999	0.856019	1.19378	1.10384
	0.985289	1.11581	0.991185	1.00708	3.67619	0.967533
	1.04474	0.841927	2.86254	0.84441	1.99485	1.72828
	1.0273	0.831567	2.34953	0.942167	3.35128	0.958481
	1.13919	0.877163	1.2386	1.03061	3.4094	1.076
	0.979515	0.861386	1.07807	0.859654	3.50174	1.16969
	1.0181	0.757208	0.924212	0.867854	2.11775	1.08019
	0.912167	0.876811	3.28005	0.945708	4.01212	2.82564
	0.83402	0.767877	0.997565	0.890533	4.89576	0.861887
	1.0359	0.901088	2.0709	0.834139	3.28838	1.32941
	0.863044	0.854228	1.03811	0.875225	2.27946	1.40036
	0.928181	0.912642	1.09628	0.778829	1.49152	1.94674
	0.947729	1.01573	1.02658	0.838736	2.31955	1.70408
	0.862595	1.19927	1.21834	0.859881	1.0648	1.09511
	0.916576	0.856231	0.901922	0.849054	2.56516	0.885825
	0.895775	0.994688	3.50493	0.804583	1.02667	0.903391
	0.948952	0.841097	4.33733	0.848719	1.50779	4.05346
	1.034	0.936668	4.86628	0.932567	1.30731	0.830143
	1.00474	0.8571	1.35959	1.33677	2.72258	0.888216
	0.817918	0.859219	0.880931	0.783986	2.82274	1.59551
	0.974447	0.842821	1.09791	0.727324	1.85223	1.46038
	1.07754	0.933824	1.17634	0.75844	1.89692	1.09333
	0.815141	0.862063	1.7971	0.787817	2.22596	1.29072
	0.874633	0.837536	1.11437	0.766543	2.02169	1.06888
	0.859447	0.777465	0.998927	0.833342	2.25958	1.07142
	1.09521	0.7777	1.44355	0.783883	2.06091	1.18625
	1.06336	0.798423	1.02856	0.850137	1.81526	1.14457
	0.944401	0.801256	1.20462	0.831959	1.05316	1.3077
	0.857747	0.897561	2.41216	0.839902	1.02832	1.11124
	0.874427	0.83629	2.67331	0.952679	3.16415	1.20389
	0.86277	0.98893	1.06154	0.900915	1.49718	0.952443
	0.814381	0.829059	2.16217	0.746926	2.65613	1.16018
	0.816375	0.895641	1.20343	0.788312	4.90696	1.18766
	0.813588	0.823207		0.804961	1.81224	1.52094
	0.928126	0.912192		0.8481	3.04856	0.989154
	0.911063	0.746051		0.815888	2.91115	1.61209
	0.867529	0.77007		0.762215	2.74598	1.14864
	0.820532	0.855741		0.82393	2.71415	1.10383
	1.17099	0.777091		0.876761	2.6904	0.920973
	0.865567	0.793698		0.885122	2.43776	1.38687
	0.919895	0.791356		0.838566	1.64817	2.05249
	0.824463	0.874731		0.86935	1.43282	2.48587
	0.857957	0.923135		0.826979	1.94203	1.26142
	0.879092	0.872774		0.871518	2.62557	1.28577
	1.03876	0.769178		0.765529	1.88693	1.39083
	0.97095	0.829999		0.78182	1.99532	1.85513
	1.04781	0.880929		0.714723	1.77765	5.05905
	1.09446	0.883484		0.796039	1.88549	1.58686
	1.02922	0.911979		0.756487	1.24594	1.78297
	1.04348	0.96056		0.776104	2.59378
	1.02358	0.908053			2.64607
	1.01662	1.08276			3.4505
	0.95957	0.884725			2.35619
	0.999722	0.873799			2.20236
	1.07117	0.869569			1.47197
	1.02424	1.01679			3.40002
	1.01713	0.896034			2.16021
	1.03788	0.834431			2.17085
	1.02818	0.812192			1.43564
	1.04336	0.817099			1.84816
	1.00759	0.83743			2.59921
	0.921356	0.938463			3.00989
	0.850728	0.860519			5.18576
	1.02718	1.14972			3.33938
	1.04444	1.16154			1.67728
	1.10124	0.833916			2.53589
	0.855878	0.816767			2.07446
	0.902527	0.883554			2.37872
	0.952505	0.800538			4.12003
	0.930811	0.808339			1.09606
	0.931826	0.851674			1.43115
	0.993021	0.910304			1.9771
	1.03654	0.781999			4.37238
	0.901124	0.829308			1.16294
	1.0058	0.807849			1.93976
	0.914164	0.863957			1.97873
	0.915754	0.861562			0.927479
	0.864396	0.804218			1.58047
	1.04219	0.830022			1.50789
	1.09742	0.73126			1.14986
	0.898963	0.781292			2.49567
	0.95233	0.778691			1.09993
	0.844346	0.806853			1.56751
	0.884118	0.922081
	0.914251	0.96561
	0.875114	0.837792
	1.15326	0.895663
	0.870553	0.76993
	0.907734	0.985191
	0.908635	0.925104
	0.976014	0.798838
	0.866836	0.735423
	0.93732
	0.860542
	0.817225
	0.946123
	0.948894
	0.901047
	0.944142
	1.16728
	1.02239
	1.00747
	1.01789
	1.16978
	1.72087
	1.47135
	1.31004
	1.87276
	1.47389
	1.44335
	0.848466
	1.32653
	0.778235
	1.47167
	0.972423
	1.25412
	1.51524
Rep 2	N= 179	N= 111	N= 101	N= 88	N= 144	N= 115
	1.16258	0.863124	0.738686	0.942861	3.01179	4.07583
	1.19029	0.849932	2.63779	0.706827	3.18629	4.12202
	1.02109	0.847309	1.98546	0.725663	3.36487	2.728
	1.10368	1.44967	1.37073	0.69992	1.12866	3.20071
	1.05869	0.739765	1.37784	0.82838	2.35846	3.65251
	1.45219	0.857506	1.03756	0.881051	3.06205	3.49918
	2.00348	1.28861	0.896133	0.823177	2.99825	3.58121
	1.12986	0.919673	1.94676	0.791489	2.63314	2.92538
	1.08937	1.78854	2.13924	0.886408	4.87176	4.37732
	1.43153	0.962488	0.790501	0.930738	2.7361	5.68637
	1.57246	0.726695	1.24449	1.08659	4.77449	5.12041
	1.16813	2.54939	2.20063	1.49465	3.6986	3.86698
	1.0616	0.742781	6.78538	0.819927	4.91477	3.73467
	1.09848	0.69501	1.53102	0.792704	3.49418	4.41641
	1.38341	1.18804	0.908232	1.09186	3.2977	4.39075
	1.05304	1.50984	1.65796	2.2756	2.85932	6.05313
	0.996223	0.83186	2.18638	1.96491	2.23611	2.84486
	1.25486	0.693426	1.07107	1.61541	4.71677	1.65168
	0.898248	0.729771	2.69097	0.944847	2.42366	2.49525
	1.63443	0.70647	3.15008	1.90614	3.07721	1.96627
	0.880576	0.692725	1.73334	0.844643	4.45573	3.14074
	0.873862	0.773291	0.83191	0.948317	1.7291	1.27389
	0.953234	2.16051	1.88742	0.708376	9.14995	2.62973
	0.980514	0.937175	1.75595	0.637196	5.2181	1.48544
	0.909273	0.854744	1.02901	0.765487	2.79522	3.07239
	0.935842	2.0167	0.990996	0.822861	2.93275	3.23422
	0.939079	0.731719	4.20333	0.735205	1.57708	3.06651
	0.865563	1.77494	0.746131	0.656564	5.28543	2.44445
	1.16564	0.967367	0.877628	1.01954	2.05226	1.80222
	1.57715	1.01748	1.87814	1.20112	5.85042	2.72515
	1.21741	0.87366	1.70288	0.902185	3.58529	1.65137
	1.03238	1.06167	0.925344	0.681481	4.79329	3.01016
	0.929082	0.803288	0.948092	1.59947	4.00236	2.81887
	0.950665	0.875441	0.929001	0.98991	3.42655	3.03327
	0.887719	1.07202	3.47425	0.894656	3.75952	3.24528
	0.977739	1.14541	2.51057	1.30537	4.50223	2.98291
	0.890771	0.940494	0.853555	1.02117	3.50956	7.33663
	0.87852	0.803284	2.36487	0.824183	2.98609	2.23136
	0.975468	1.12107	1.02247	1.13911	3.39916	4.53495
	0.98911	0.776105	1.0258	0.799513	2.15863	2.73861
	0.91052	2.11623	0.977589	3.85905	1.49099	2.66095
	1.07833	2.25407	1.3276	1.90391	3.78057	2.27541
	1.17539	0.785008	1.82198	1.12543	3.52851	3.87822
	1.29615	0.698608	1.16601	0.721846	2.6009	2.57344
	0.890354	0.720809	0.948244	0.701677	3.10005	4.87243
	0.970862	0.748955	1.79024	1.53461	1.92519	2.70664
	1.01467	0.713346	4.75815	0.758342	4.12201	1.9021
	0.883355	0.856935	1.9126	1.03439	2.42619	2.1506
	1.11109	2.47565	0.924152	0.706594	1.9401	4.68651
	1.0625	0.88301	1.95084	2.15845	1.85084	1.69256
	0.862647	0.900257	1.18394	0.724087	1.86674	2.78761
	0.940331	1.65118	0.805606	0.656274	1.87884	2.74095
	0.892976	0.745331	3.10951	0.757166	4.11269	2.94117
	0.965603	0.910489	2.80708	0.989439	4.2674	2.06473
	0.910124	0.791697	2.21176	0.690822	4.49413	4.55524
	0.922771	0.830322	1.98021	0.784973	3.147	2.96495
	0.865156	0.851485	2.42508	0.720902	5.12876	1.52368
	1.07105	0.982274	2.17591	0.704617	4.19964	3.6556
	0.881496	0.754821	1.39632	0.670098	3.27051	3.22718
	0.883007	0.989572	0.890621	0.703036	1.71114	2.62275
	0.807242	0.74191	3.72854	1.02993	1.81571	2.70405
	0.823671	0.811901	1.58677	0.696471	2.42646	3.94354
	0.847127	0.756838	4.41726	0.826071	2.51051	2.99938
	0.818247	0.838292	1.65691	0.854778	3.05997	1.7855
	1.33486	1.08222	0.888821	0.671673	2.71276	3.99391
	0.863661	0.808892	2.17029	1.13954	3.11572	2.74291
	0.881864	3.76496	0.935113	0.942643	4.03966	3.92302
	0.873191	0.733923	2.18686	0.8503	3.38272	1.21975
	0.845892	0.747599	2.60977	2.16859	2.45145	1.31773
	0.949025	0.793654	1.54698	0.760443	3.20642	2.94314
	1.23875	0.714708	1.09188	1.27101	3.60935	3.60706
	0.953074	0.812445	0.779867	0.629893	4.70291	3.16258
	0.957334	1.00591	0.788257	1.40232	2.79383	2.34184
	0.84462	0.709028	0.964732	0.691927	2.60853	2.85622
	1.88242	0.771528	2.34845	0.734244	4.68044	3.95858
	0.89768	1.1815	1.238	1.79127	1.53106	1.49062
	0.857861	0.786682	2.79022	1.08197	1.70281	2.97463
	1.0264	1.02577	1.11886	1.19859	4.82347	3.51218
	1.72051	2.04735	2.08491	1.05061	3.67921	3.51126
	0.834297	1.07688	1.35225	0.750971	3.44563	5.2405
	0.832751	0.890212	2.29068	1.06214	2.78644	1.66764
	0.986258	0.943176	7.12661	0.949361	4.39997	4.64636
	0.959628	0.883796	2.99426	0.677432	3.36096	3.30654
	1.03473	0.894593	0.831583	1.69432	3.81775	3.01631
	0.90302	0.847922	2.59361	0.656638	3.3445	4.00624
	1.007	1.8534	1.0615	0.745921	3.22837	3.57812
	0.95262	0.822218	1.64463	0.858702	4.89554	4.13228
	1.16898	0.767687	1.12426	1.59979	5.51269	2.62631
	0.973368	0.723658	2.37942		4.34593	2.10626
	0.946631	0.995719	3.77867		6.64018	4.88935
	0.953097	0.747598	1.94793		4.28927	2.71948
	0.955664	0.965661	1.67614		3.00545	5.15896
	1.01152	0.950884	1.09757		2.4232	2.11198
	0.965583	1.59374	2.56089		3.27913	4.53834
	0.999691	1.06045	4.09074		2.83035	5.67998
	1.31418	0.927706	2.00236		2.69965	1.62727
	0.987038	1.89667	1.01812		3.62922	2.2522
	1.0601	0.858297	1.61827		4.12123	2.59595
	0.991414	1.91505	2.55421		2.79454	3.30703
	0.975048	0.921074	2.10611		5.41361	2.4148
	1.01088	0.773138	2.95906		4.20828	2.21777
	0.993246	0.71669			2.69166	2.91949
	0.965742	1.32487			3.22773	2.22408
	1.03491	0.807906			2.83475	1.579
	0.96876	0.669736			2.96436	2.49956
	0.936289	0.712753			3.00086	1.57703
	0.935149	0.721576			4.45966	3.45003
	0.994397	0.718285			3.00496	4.20572
	2.67947	0.908201			2.4181	2.39582
	0.859382	0.791055			2.74896	2.97991
	0.759597	0.791094			3.82877	6.03282
	0.816596				2.85112	3.48047
	0.880493				3.82046	2.37136
	0.915266				3.91294	3.80881
	0.871109				4.02299	4.678
	0.997051				2.6064
	0.867087				1.32574
	0.759136				4.4997
	0.833551				7.1323
	0.825797				6.29811
	0.856968				3.85812
	0.905289				2.66479
	0.865731				2.91726
	0.851706				1.88748
	0.843366				1.89779
	0.891263				2.8836
	0.982359				2.37408
	0.920911				3.4979
	0.835117				4.28504
	0.865038				4.77746
	0.803742				3.613
	1.04872				2.45254
	1.10798				3.64005
	0.932157				1.46776
	0.777373				2.73945
	0.781666				4.42936
	0.828008				3.38368
	0.902597				4.44423
	0.809293				2.32553
	0.762985				3.40974
	0.732045				7.10211
	0.785721				1.84266
	1.00594				2.82092
	0.935931				3.80355
	0.84598
	0.823201
	0.829714
	0.84829
	0.81288
	0.767048
	0.812641
	0.990901
	0.799653
	0.952449
	0.915491
	0.876672
	1.14494
	1.10621
	0.938633
	1.00585
	1.07207
	1.53752
	2.64177
	1.13902
	0.828416
	0.749164
	0.758399
	0.817963
	0.784159
	0.794246
	0.801122
	0.855854
	0.834565
	0.859239
	0.881979
	0.898283
	0.897618
	0.837596
	1.20697
Rep 3	N= 168	N= 116	N= 107	N= 109	N= 116	N= 101
	0.927718	1.2080+C322:C37079877	0.766303	0.859708	2.17652	4.00227
	0.947469	0.867303	2.36151	1.32463	3.4306	4.72157
	0.98827	0.879608	1.01252	0.945161	4.75062	2.15286
	0.924916	0.797849	4.24319	0.905259	5.09627	3.9789
	0.9206	0.91053	4.66047	0.933363	8.23525	2.89284
	0.917836	1.0428	5.11635	0.91202	1.56438	2.54009
	1.03665	1.64612	1.7707	1.60213	3.8114	2.00999
	0.989169	0.880151	0.880537	3.87734	2.08733	2.76617
	0.976542	0.935822	0.790025	0.778381	3.99256	2.86403
	1.01878	0.879936	1.01793	0.903054	2.64186	1.99183
	0.930826	0.865171	1.69011	0.870369	1.58129	2.33105
	1.04782	0.933676	1.22858	0.89083	4.06379	2.54761
	0.977303	1.01719	1.05274	1.18635	1.90203	2.69181
	1.01077	0.822484	1.85712	1.02612	2.90738	1.8367
	0.976426	0.773257	1.95783	0.869427	3.04459	2.79483
	1.01081	0.760438	2.08065	0.702993	3.81526	1.81247
	1.04406	0.831948	3.26754	0.723417	2.114	3.23378
	1.20834	0.793971	1.62126	0.736495	3.54336	1.12081
	1.04788	0.829675	1.58345	0.713177	1.36842	1.28882
	1.12326	0.782218	1.20033	0.728083	3.11186	1.81437
	1.00474	0.770486	2.84363	1.24593	2.22599	3.78509
	0.978161	0.797038	0.888722	0.725102	3.36291	2.98762
	1.0747	1.22623	2.59277	1.47106	2.12176	0.648813
	1.15266	1.04321	3.35316	0.765457	2.87198	0.528431
	1.10725	1.08384	1.89656	0.753432	3.2339	1.46515
	1.08661	0.895965	3.4287	0.684235	4.13729	1.67122
	1.06773	0.931526	5.7777	0.83458	3.26017	2.79863
	0.913839	1.12287	2.85083	0.749944	1.39223	1.39124
	0.884503	0.82416	5.91655	0.737321	3.68914	3.05342
	0.908073	0.927499	1.68865	0.680028	8.01105	2.37405
	0.897686	0.894916	5.17649	0.75847	1.88508	2.0782
	0.984547	0.878393	3.26823	0.715939	4.59728	1.01653
	0.868351	0.766414	2.12923	0.867439	2.17702	4.20085
	0.919587	1.04579	1.95241	0.7269	1.89964	1.11369
	1.08307	0.805108	8.26842	0.701809	2.0639	1.94085
	0.890567	0.857707	2.25603	0.790063	2.48797	3.78311
	1.07538	0.862613	3.51683	1.45591	2.27112	3.60173
	0.913922	0.711646	1.73901	1.35534	2.76846	0.617753
	0.888571	1.05515	2.32795	1.36866	5.34411	1.23173
	1.14948	1.10393	0.828075	0.766088	3.60649	2.18083
	1.0456	0.960895	1.46685	0.882301	1.6506	2.5617
	1.01696	0.733622	0.88889	2.05538	2.26907	3.08529
	0.979823	0.973672	1.8226	0.785291	2.6624	3.24479
	0.999052	0.756396	1.09785	1.64859	1.85495	1.7797
	1.10699	0.701588	1.29046	0.972006	3.14628	3.58399
	0.924999	0.748549	0.875801	0.796767	3.45724	2.31705
	1.01865	1.26691	1.0057	0.681158	2.70191	2.24753
	1.00153	0.790897	2.29625	0.643093	2.24124	2.76597
	1.0409	0.876231	1.10146	0.704687	2.64664	2.67859
	0.849974	0.724521	1.19672	0.771958	1.93579	1.53489
	0.91119	0.8055	1.83404	0.803836	1.43856	1.08408
	0.983778	0.82448	0.696943	0.672866	1.97912	1.3588
	1.20879	0.772411	0.708401	0.666147	2.71052	2.02135
	1.00762	0.698233	1.84096	0.640162	2.92813	3.60458
	1.26964	0.706441	1.31488	0.849964	2.23499	3.51699
	1.06537	0.913483	0.750182	0.671456	1.57858	3.6015
	0.973294	0.967837	0.747483	0.984845	1.19601	1.6581
	0.897702	1.16174	1.70663	0.644044	2.29092	4.30959
	0.917608	0.967098	0.791573	1.12182	2.03505	3.35862
	0.891048	0.758408	2.10263	0.650144	1.16521	1.86537
	0.997388	0.766532	0.881984	0.716291	2.76825	0.91368
	1.00579	0.815005	1.10606	0.751893	1.81338	1.52202
	0.917045	0.852156	1.05455	0.822916	2.64479	1.35957
	0.955216	0.762272	2.52489	0.784643	3.62352	2.22346
	0.935284	0.852052	0.740047	0.735903	1.27036	1.25262
	0.949856	1.33178	0.881851	0.668697	1.36026	1.8491
	0.85888	0.828054	1.20669	0.834273	3.27593	2.3338
	1.05806	0.84768	0.826773	0.68683	2.45999	2.66205
	0.896692	1.23967	1.73153	0.750917	2.06261	3.0324
	0.940684	0.839671	1.04291	0.693495	2.17731	3.98268
	1.74238	0.891449	0.771211	0.689175	1.3193	2.59722
	0.838372	0.77276	0.773569	0.713713	1.89452	2.07472
	0.855554	0.769453	0.890152	0.776195	1.65178	3.53786
	0.998032	0.659502	1.19966	0.727596	4.06328	2.2686
	1.00935	0.734383	1.11087	0.729886	3.3044	1.62085
	0.852515	0.684536	0.955733	1.12386	1.39569	4.18687
	1.12658	0.715365	0.89711	0.792689	3.67207	0.902457
	1.04002	0.720162	1.03437	0.707125	4.13993	1.34072
	2.38667	0.888769	2.88312	0.667634	1.65897	1.01385
	1.27866	0.841991	1.03868	0.843292	4.03361	2.84753
	0.897359	0.72519	3.56059	0.609199	4.16788	2.83402
	1.35691	0.725118	1.21399	0.81568	1.73572	3.62186
	0.915135	0.756564	1.31762	0.908682	2.97116	1.9873
	0.890538	0.874723	1.02644	0.735077	2.4144	0.79258
	1.26492	0.777621	0.758803	0.607492	1.19762	3.17937
	1.19757	0.779625	2.41143	0.757408	2.31999	3.77445
	0.929864	0.759957	1.02571	0.68127	3.15468	1.58845
	0.984667	0.763816	1.45083	0.831656	1.79385	2.0994
	1.06062	2.73994	1.44085	0.697366	1.33807	2.2723
	0.868688	0.779994	0.95662	0.788439	1.40229	2.02212
	1.30146	0.70153	1.59739	1.35675	1.58902	1.71315
	1.01069	0.70153	1.99348	1.02937	1.52648	2.38302
	0.852168	0.752267	0.634295	0.748739	0.929212	1.49945
	0.872916	0.753609	1.20424	0.742842	1.16309	1.95187
	0.86397	0.772354	0.662684	0.82292	1.69006	2.12266
	0.882022	0.860871	1.04216	0.751068	2.20175	1.69847
	0.900098	1.11386	3.0329	0.783606	0.907462	2.70253
	0.859134	0.667949	1.11941	0.749627	1.85746	1.30535
	0.833496	1.10332	0.763985	0.851833	1.4391	1.61297
	0.97977	0.642318	1.25479	0.775811	0.985131	2.56125
	0.952912	0.767975	1.60395	0.997432	2.49677	1.6893
	0.860699	0.648003	1.52668	0.917069	1.57075
	0.815489	0.869685	0.801107	0.963177	1.86336
	0.921333	0.828237	1.20537	0.699035	2.38529
	0.821096	0.949406	3.2031	0.727344	1.29275
	1.27062	0.952959	0.929851	1.02307	2.32572
	0.923158	0.985665	0.887358	0.786678	2.90167
	0.916429	0.858849		0.722999	2.82261
	0.939497	0.723384		0.815917	1.23391
	0.983515	1.50166			1.60379
	0.984639	1.01567			2.99494
	0.866659	0.7597			2.02449
	0.902203	0.738569			2.22684
	0.947724	0.751091			3.42786
	0.931499	0.733689			2.39171
	1.0005	0.91299			1.84233
	0.928576
	0.963147
	0.977183
	1.15553
	1.05747
	0.990171
	0.979188
	1.02479
	1.0155
	0.885576
	1.03627
	0.84099
	0.867766
	0.897612
	0.863251
	0.948848
	0.915076
	0.97806
	0.931833
	0.911902
	0.87502
	0.873225
	0.894669
	0.885584
	0.888261
	0.882485
	0.92877
	0.924532
	0.87434
	0.884991
	0.925918
	0.899291
	0.920043
	1.05021
	1.13712
	1.07122
	1.22283
	1.27075
	0.949323
	0.910612
	2.33397
	1.25661
	0.971132
	0.965609
	0.904862
	1.12955
	0.960447
	0.987398
	0.898664
	0.859796
	0.951978
	0.953697
Rep 4	N= 146	N= 69	N=108	N= 58	N= 102	N= 75
	0.865064	0.796827	2.19328	1.68831	3.98772	2.3181
	0.91109	0.965971	1.96548	1.25479	1.8965	2.28661
	1.0457	1.17056	2.61199	0.986387	1.88289	2.03229
	0.85658	1.10507	1.78924	1.36411	1.84273	1.3491
	0.828439	0.944657	1.39785	0.942803	1.36887	2.2902
	0.884811	1.14165	1.65991	0.976284	4.86567	2.23615
	0.876689	1.36825	1.02107	2.12883	2.75576	2.81181
	1.42527	1.03768	1.40027	2.50205	1.81947	3.1082
	1.27124	1.09104	3.62744	0.895824	5.0425	2.40805
	0.899494	1.09305	1.29126	1.06048	4.30651	2.77671
	1.72063	1.21373	2.44145	1.18562	5.19335	3.83757
	1.0452	0.964775	2.18632	0.784173	2.16448	2.27524
	0.855931	0.905582	1.62073	0.764916	2.57595	2.76815
	0.961991	1.01056	1.68472	0.918285	2.20665	2.75209
	1.28183	1.08164	1.35817	0.863826	3.23796	3.7319
	1.40796	1.20851	1.18157	1.00123	1.29215	4.90954
	1.00055	1.06962	2.15201	1.36539	1.51597	2.44598
	0.912234	1.29054	0.949447	1.34054	2.59246	2.7596
	1.53032	1.17339	2.23233	1.32839	1.91683	3.45854
	0.922484	1.24474	1.734	1.55501	1.37694	2.09724
	0.963619	1.04493	1.43131	1.45139	1.53132	2.90632
	0.970324	1.02354	1.33494	1.09808	2.21579	1.66616
	0.840972	0.938374	1.78215	1.89727	1.85507	1.75994
	0.885178	1.32681	2.1456	1.99058	1.5131	2.96727
	1.43033	0.96937	1.52318	0.73883	1.0928	2.35235
	1.32446	1.20359	2.11438	0.804799	1.89133	2.02406
	0.928303	0.971059	3.36015	0.806438	1.76197	2.13178
	1.05337	1.05882	1.68052	0.825939	0.963269	4.25432
	1.11796	0.984747	3.08485	0.88291	1.84569	5.47232
	0.999545	1.39345	2.50502	0.941413	1.81766	7.25802
	0.914878	1.18491	7.36055	0.926443	2.83596	1.79138
	0.868801	1.10329	2.31899	0.83366	2.2417	5.60653
	0.882325	1.35855	1.37701	0.978555	2.17896	3.65603
	0.947307	1.20815	1.27203	0.893065	2.57013	6.17152
	1.15142	1.08686	2.1616	0.850651	2.30902	2.9998
	0.920066	1.1277	2.9901	0.857023	3.64578	3.86897
	1.01805	1.05035	4.3394	0.745393	2.11664	4.92871
	1.08697	0.988242	2.2301	0.94295	1.28266	4.07679
	0.993099	1.13424	1.24999	1.0124	2.61132	6.11637
	1.67341	1.30315	2.51416	0.917387	3.60591	4.10197
	0.770323	1.28408	3.4902	0.856546	3.28143	7.76173
	1.39803	1.03071	1.96528	0.913376	7.81524	4.88141
	1.03433	1.14219	2.6563	1.0471	1.56259	4.33136
	0.881974	1.25142	2.93439	1.49345	2.10997	3.04541
	0.847623	1.05966	1.91853	0.981353	1.23258	4.90688
	1.10314	1.03988	2.01477	0.901499	2.92939	4.94638
	0.934453	0.943675	1.28511	0.993629	2.141	3.60362
	0.802845	1.02314	2.45603	0.769091	1.7993	4.60837
	1.11541	1.25419	2.02492	0.856562	3.78374	3.97034
	0.790916	1.10335	2.24454	1.27616	1.64902	5.35315
	0.79821	0.984021	2.6613	0.828582	3.76777	3.72371
	0.766761	1.04146	2.18329	0.836873	1.64654	5.42397
	0.892824	1.13797	2.41073	1.45443	2.49921	3.97405
	1.0408	1.18231	1.63596	0.892911	2.84469	2.14153
	0.880202	1.15571	2.25571	0.742996	1.60141	6.70847
	0.867814	1.5638	2.46043	0.919979	2.51178	5.43734
	1.17568	1.19711	3.51008	0.84786	2.82552	2.10709
	0.813077	0.993346	5.04807	1.04734	2.06964	4.68253
	0.88817	1.02241	2.17987		5.55058	3.51485
	0.773751	1.19454	3.32926		2.18071	6.23681
	1.06928	1.07251	1.41684		5.04826	3.17597
	0.879107	1.08821	1.21782		3.28906	3.46944
	0.938784	1.06885	1.72562		2.43559	4.49701
	0.875134	1.23534	3.53073		1.88432	4.8162
	1.12068	1.08243	3.79263		3.63933	3.78353
	0.880434	1.22112	2.01299		2.50708	2.55735
	1.03255	1.07941	2.92455		2.9171	2.00793
	0.929258	1.22555	2.8891		4.59822	3.038
	0.908678	1.10014	1.14555		2.15276	2.72839
	0.860767		3.53941		2.28386	3.22613
	1.16699		4.01904		3.29844	2.5495
	0.987382		2.67037		2.42998	2.4026
	0.894709		2.0882		2.49932	3.47367
	0.85997		3.37198		2.7812	4.17314
	0.780037		3.94451		2.40961	4.2764
	0.802034		2.70654		7.01252
	0.787284		3.61407		7.1024
	1.08322		1.35729		4.65017
	1.03248		1.2521		4.54761
	0.932302		4.09048		5.58483
	0.930302		1.1387		4.89095
	1.09048		2.51724		5.85126
	0.872418		2.32767		5.61573
	0.977646		4.71635		2.7616
	0.837043		3.61391		4.44645
	0.87697		4.82804		4.59131
	0.890702		2.56507		4.13958
	1.05457		5.95876		5.39893
	1.03563		2.15856		5.62771
	0.876827		2.60537		7.36959
	0.902921		1.89385		7.85711
	0.83072		1.43198		3.63147
	0.844355		4.55031		5.05116
	1.013		3.12074		3.5347
	0.894583		1.39278		5.18091
	0.864832		3.75815		2.30151
	0.795354		2.68137		5.93849
	0.765505		2.69843		6.77887
	0.798558		2.38731		3.63602
	0.777664		3.65889		6.69642
	0.83213		3.12466		4.02489
	0.809575		2.0131		1.81817
	0.791375		1.75553
	0.87046		1.55089
	0.834781		2.40219
	0.849621		3.53358
	0.750278		2.38561
	0.879662		0.896874
	0.775305
	0.850669
	0.721864
	0.760355
	0.820912
	0.830324
	1.17881
	0.853725
	0.890854
	0.765259
	1.26264
	1.24588
	1.22228
	1.29761
	1.24734
	1.28892
	1.43673
	1.20152
	1.22802
	1.23946
	1.15321
	1.27894
	1.08504
	1.19312
	1.15588
	1.11392
	1.13587
	1.21994
	1.09169
	1.0998
	1.06412
	1.13871
	1.11888
	1.11905
	1.08673
	1.17573
	1.12195
	1.10965
