# Supplementary material for: FBXL4 suppresses mitophagy by restricting the accumulation of NIX and BNIP3 mitophagy receptors
Source: EMBO J. 2023 May 10;42(13):e112767. doi: 10.15252/embj.2022112767 (PMC10308361; doi:10.15252/embj.2022112767)
Supplement: Supplementary file 7 — Source Data for Figure 3 [file EMBJ-42-e112767-s006.zip › Numerical_Data_Figure_3.xlsx]

## Sheet: 3B
561/458 Ratio
	U2OS	FBXL4 KO (1D4)	FBXL4 KO (1D4) + Ind FBXL4-HA	FBXL4 KO (2G10)	FBXL4 KO (2G10) + Ind FBXL4-HA
Rep 1	N=91	N=107	N=101	N=97	N=96
	1.03761	1.11385	0.957127	1.85876	0.904658
	1.05905	1.1042	0.891918	2.05124	1.05779
	1.05079	1.13391	0.984191	2.30406	0.973008
	1.01618	1.37981	0.903638	1.20436	0.927705
	1.00922	1.21733	1.10428	1.12964	1.14675
	1.04081	1.16021	1.06767	1.61155	0.975133
	0.981922	2.05827	1.64275	1.06331	1.03373
	1.03281	1.88451	1.17444	1.35327	1.36034
	0.92502	1.34071	1.0794	1.75121	0.921434
	1.22631	1.5516	1.35488	1.90444	0.986573
	0.960356	1.25723	1.37677	1.38852	1.2998
	0.977165	1.45239	1.72195	1.20053	0.824838
	0.892838	1.6737	1.4017	1.90632	0.98535							U2OS	FBXL4 KO (1D4)	FBXL4 KO (1D4) + Ind FBXL4-HA	FBXL4 KO (2G10)	FBXL4 KO (2G10) + Ind FBXL4-HA
	0.887273	1.31577	1.51831	1.45466	1.05696					Rep1	Mean	1	1.48	1.27	1.478	1.016
	0.952268	1.2958	1.16336	1.02508	0.984261					Rep2	Mean	1	1.714	1.082	2.147	1.31
	1.0148	1.1268	1.26898	1.1991	1.06416					Rep3	Mean	1	2.23	1.009	1.752	1.206
	0.965992	1.30207	1.13344	0.930441	1.08866
	1.04475	1.56375	1.2389	1.41094	1.25993
	1.12574	1.25208	1.14193	1.19465	1.09045							N=91	N=107	N=101	N=97	N=96
	1.01213	1.55811	1.3401	1.01226	0.99992							N=222	N=154	N=94	N=240	N=243
	1.06015	1.06245	1.23142	1.69209	0.870231							N=84	N=195	N=115	N=215	N=89
	1.19304	1.21883	1.58165	1.4838	1.22097						Total N	397	456	310	552	428
	1.01369	1.26306	1.38782	1.59406	1.05426
	0.944709	1.14651	1.09394	1.08717	1.06688
	0.964694	1.37187	1.17023	1.22732	0.892283
	0.969054	1.3747	1.02167	1.22487	0.883012
	0.977868	1.50761	1.11639	1.10615	0.884631
	0.979367	1.33325	1.19143	1.16427	1.01794
	0.957268	1.12022	1.53164	1.00877	0.973567
	0.926775	1.14188	1.34711	1.10122	1.02597
	1.01813	1.61622	1.41619	1.014	0.95431
	1.10338	1.60639	1.43504	2.52583	0.890371
	1.28817	1.3275	1.76069	1.59113	1.00884
	2.07813	1.4293	1.89896	1.34775	1.19206
	0.980613	1.35282	1.47328	1.58746	1.0155
	0.909529	1.61381	1.32649	1.88599	0.853864
	1.06875	1.40207	1.35719	1.52812	0.965701
	1.06575	1.17987	1.29295	0.968326	0.861691
	0.969569	2.11962	1.32953	1.34492	0.874351
	1.07262	1.52119	1.33593	1.02246	0.891405
	1.03699	2.00452	1.68252	1.11136	0.906465
	1.04149	1.06599	1.67376	0.965905	1.34021
	0.971578	1.32825	1.14353	1.65611	0.94951
	0.984441	1.60772	1.516	1.4454	1.46284
	1.02494	1.67335	1.47286	0.912728	0.587432
	0.964289	1.657	1.35409	0.966331	1.26597
	0.96688	1.73336	1.40599	1.60898	1.08995
	1.05597	1.26046	1.2459	1.4923	1.00703
	0.910251	2.70593	1.67291	1.72334	0.913426
	0.978707	1.34132	1.55954	1.51662	1.14943
	0.932807	3.62997	1.19868	1.76622	0.933924
	0.925157	1.7137	1.27979	1.38019	1.07512
	0.983664	1.26206	1.83581	1.75915	1.0932
	0.909584	1.62113	1.38181	1.69928	1.04939
	0.947978	1.1575	1.57456	1.90056	0.967252
	0.925529	1.35252	1.3186	1.17476	0.911041
	0.86718	1.87672	1.19167	2.09168	0.891002
	1.05567	1.24682	1.68821	0.896922	0.836656
	0.992355	1.88236	1.22108	1.6124	0.89585
	0.915126	1.77737	1.14988	1.03514	0.847507
	0.997406	1.58965	1.25508	1.12302	0.860648
	0.911183	1.70839	1.15319	1.42714	0.8377
	0.915982	1.52832	1.32229	1.93571	0.928575
	0.938444	1.09534	1.29199	1.40251	0.776109
	0.944907	1.38409	1.21556	1.54701	0.92161
	1.4543	1.72604	1.00434	0.986063	1.96111
	1.08084	1.42974	0.974115	1.36732	0.868367
	0.980226	1.45596	1.10769	1.07352	0.835005
	0.976404	1.09223	1.17032	1.02728	0.80756
	1.06345	1.34903	1.19697	1.30399	2.12225
	1.11394	1.15828	1.31386	1.98742	2.10757
	0.893532	1.33078	1.0889	2.54429	0.2734
	1.00383	1.12181	1.2408	2.02262	0.884167
	1.0126	0.99674	1.11427	1.32971	0.949427
	0.90873	1.27571	1.29901	1.02254	1.01442
	0.888387	1.17726	1.05587	1.0934	0.84509
	0.861428	1.35833	1.02254	1.7123	0.960957
	1.04193	1.67169	1.02246	1.93599	1.16933
	0.854569	1.32397	1.39491	2.09016	0.923263
	0.891363	1.11273	0.949519	3.50338	1.15668
	0.846819	1.57478	1.05195	3.30088	0.999071
	0.962612	1.49035	1.58262	3.69223	1.02354
	1.08966	2.14301	1.12876	1.23504	0.998685
	0.946304	2.22944	1.29201	1.11265	0.96771
	0.87788	1.34209	1.06993	1.3439	0.957414
	1.03612	2.22692	1.00449	1.63798	0.915476
	0.981288	1.73784	1.28175	1.102	1.06959
	0.816111	1.5913	1.40172	1.19394	0.968086
	0.863373	1.56173	1.2234	1.14828	0.927001
	0.901278	1.39067	1.57517	1.4457	0.96906
	0.800193	1.22459	1.00564	1.12329	0.948089
		1.49209	0.938876	1.70614	1.01648
		1.48788	1.13841	1.11722	0.88309
		1.86026	1.39426	1.24731	1.06933
		1.21141	1.221	1.38278	1.08712
		1.38331	1.01487	0.963538	1.06919
		1.41618	1.09083	0.976777	0.96437
		1.32582	1.00131		1.06576
		1.5699	1.08065
		1.47393	1.15441
		2.03345	1.05599
		1.4338
		1.48167
		1.45628
		1.19856
		1.32314
		1.50903
Rep 2	N=222	N=154	N=94	N=240	N=243
	0.973288	2.59006	1.16749	1.9583	1.20922
	1.21244	1.85918	1.04542	2.18392	1.06198
	1.05429	1.41098	0.989171	5.75445	1.55582
	0.999867	1.87634	0.960412	2.72933	1.13426
	1.37592	1.78785	1.01972	4.85917	1.45289
	1.00007	2.69347	0.945568	2.55816	1.04298
	1.41653	2.80781	1.10603	1.45204	1.15137
	0.958844	3.47794	1.08093	1.43715	1.06572
	0.952011	3.86812	1.19601	1.99728	1.28524
	0.954184	2.07323	1.09013	3.40434	1.15108
	0.921517	2.15378	0.911049	1.73095	1.11562
	1.03539	3.28775	0.936348	2.47017	1.07127
	0.995117	2.16456	0.944816	4.39638	1.21613
	1.25647	1.44212	0.992935	1.97734	1.19612
	0.949211	1.16714	0.971197	1.92925	1.50492
	0.962454	1.96997	0.983153	1.65002	1.2006
	0.958969	1.3697	1.06698	1.31822	1.39551
	1.04401	1.85058	1.0056	1.7666	1.21192
	1.03382	1.6475	1.07046	1.93556	1.21839
	1.05093	1.1101	1.11438	1.60219	1.43718
	0.981215	1.33333	1.00852	3.60984	1.14086
	0.92318	1.58006	1.04098	1.60422	1.19707
	0.948103	1.77969	1.00085	1.43946	1.11112
	0.995981	1.35495	1.12652	2.54407	1.16821
	1.14793	1.33454	0.923774	1.59615	1.30848
	0.97343	1.79689	0.972265	1.52096	1.30218
	1.16379	1.70676	1.00565	1.62291	1.08918
	1.22225	1.48217	1.05737	2.88636	1.30686
	1.53199	1.14973	0.984422	2.58447	1.03995
	1.66206	1.29991	1.16347	3.29922	1.0645
	1.0588	1.28113	1.13625	3.09344	1.041
	0.966957	1.37425	1.16413	1.69543	0.997367
	0.996892	2.55638	1.14697	1.49125	1.15893
	0.890584	1.72739	1.01025	1.62674	1.2259
	0.909875	1.4607	1.03362	3.53419	1.14328
	0.945463	1.82646	0.968729	2.88815	1.35577
	0.93511	1.579	1.05718	3.38	1.04974
	1.0604	2.23518	1.13664	1.31808	1.62888
	0.917958	2.04519	1.06848	2.0569	1.38771
	1.05998	2.1224	1.18051	1.99233	1.14402
	1.00397	1.33925	1.09923	2.60289	2.10101
	1.08012	2.57677	1.07081	4.92114	1.48215
	1.07124	1.5307	1.11657	1.92373	1.10214
	1.00192	1.27951	1.14712	2.18342	1.12397
	1.03389	2.91422	1.2403	2.13551	0.917852
	1.03295	2.74754	0.954519	1.59806	0.998684
	0.985704	1.97441	1.00891	1.32923	1.02316
	0.98445	1.7195	1.15814	1.05516	1.05391
	0.958132	1.95015	1.00232	1.68097	1.2202
	1.08163	1.47225	0.989319	1.86658	1.55934
	1.02278	1.52586	1.06437	1.51949	1.15275
	1.11514	2.41666	1.03967	1.89921	1.32738
	1.12759	1.77655	1.01278	1.31796	1.37383
	1.07388	1.31334	1.21236	1.06169	1.01467
	1.04636	2.19068	1.14642	1.49244	1.31483
	1.4225	1.69241	1.14661	1.61059	1.14363
	1.04539	1.60304	1.16913	2.67665	1.09257
	1.24094	1.72684	1.49461	6.26697	1.3385
	1.02817	1.67174	1.41649	1.23692	1.26482
	0.986296	1.20282	1.23714	1.66553	1.15166
	0.94375	1.15462	1.03397	1.55242	1.15838
	1.09315	1.19734	0.975326	1.31777	1.06981
	0.951558	1.70571	1.11364	1.58765	1.2149
	1.19241	1.46119	1.11647	1.35509	1.22967
	0.996153	1.50927	1.06651	1.50648	1.55723
	0.893391	1.99735	1.12748	1.64325	1.20214
	2.21531	1.45266	1.11502	2.30773	1.35556
	1.45171	1.26395	1.05166	4.63541	1.4883
	1.12913	2.32663	1.0791	1.19847	1.3878
	1.16979	2.22743	1.16749	2.27079	1.1446
	1.17792	2.95711	1.18879	4.26598	1.28338
	0.908097	1.37553	1.37551	3.59772	1.1927
	1.49238	1.89759	1.19941	2.15298	1.33066
	0.929508	1.47282	1.28224	3.32516	2.07716
	0.912666	1.73654	1.24887	1.28408	2.10582
	0.887603	1.57328	1.10287	1.917	2.0823
	0.952532	2.4569	1.09901	1.93079	1.2733
	0.887681	2.0423	1.06428	4.08089	1.22238
	0.880325	1.28681	1.06194	4.83856	1.57082
	0.857092	1.33675	1.10575	1.69927	1.25066
	0.877523	1.52483	1.06186	1.16019	1.36514
	0.867938	3.16919	1.02932	1.48404	1.45769
	0.853202	2.36475	1.18895	1.45534	1.65938
	0.88485	1.28617	1.06948	1.79394	1.08901
	0.867685	1.35943	1.09366	1.38877	1.06415
	1.09135	2.26076	1.0228	5.97673	1.2147
	1.033	2.18068	1.01973	1.74789	1.17838
	0.985273	1.22439	0.997657	2.78554	1.03332
	0.986427	1.04689	1.06996	2.13475	1.53624
	1.02202	1.09231	0.997583	3.58311	1.18435
	0.907584	1.48663	1.08622	1.05308	1.55989
	0.876409	1.2306	1.00247	1.6381	1.08683
	0.871905	1.26166	0.910583	1.65366	1.27081
	0.89737	1.59371	1.10194	1.09968	1.63423
	0.902794	1.28649		2.05727	1.1971
	0.94656	1.22864		2.24893	1.36007
	0.994183	1.4106		1.82833	2.09139
	0.904696	1.25584		1.74103	1.26322
	0.903934	2.20696		1.38764	1.13428
	0.925082	1.75545		3.18007	2.54716
	0.850183	1.53868		2.00064	1.66101
	0.843001	1.65941		1.53805	1.09092
	0.851831	1.73427		2.56325	1.19115
	0.92347	1.44301		2.26608	1.15676
	0.937352	1.78654		2.03777	1.23714
	0.970615	2.23392		2.12522	1.0906
	0.942013	1.33893		1.44614	1.12696
	0.918946	1.15439		1.46767	1.25625
	0.89613	1.60526		1.38382	1.39944
	0.921235	1.77676		2.15253	1.21158
	0.987946	1.59977		3.1479	2.9352
	0.924877	1.5241		1.45095	1.1938
	1.0163	2.13582		1.47816	1.26095
	0.940245	2.15269		3.02004	1.45796
	0.816061	1.40308		1.42043	1.43626
	0.921058	1.86172		2.22159	1.21879
	0.929192	1.79551		1.31781	1.26046
	0.966845	1.19158		1.44617	1.11427
	1.10053	1.25855		1.83439	1.16955
	0.948023	1.30184		1.45348	1.3264
	0.866044	2.4228		1.24961	1.46187
	0.86222	1.16504		1.75878	1.32765
	0.895172	1.41206		5.64636	1.67678
	0.943554	1.51417		2.34478	1.33009
	0.89411	1.71344		1.24285	1.14003
	0.926755	1.44209		2.54347	1.07946
	0.907421	2.74062		1.3449	1.15623
	0.875677	1.40554		2.56265	1.32884
	0.915927	2.06029		1.71934	1.13225
	0.877563	3.28489		3.08832	1.5841
	1.05617	1.57831		5.9946	1.46026
	2.35618	1.26842		2.86267	1.8993
	0.905301	1.30568		2.78938	1.81987
	0.795635	1.05512		4.59543	1.34213
	0.904015	1.4709		1.44668	1.30776
	1.01693	1.19077		6.65464	1.47441
	0.840319	1.29174		3.35036	1.24049
	0.76705	1.15685		1.40479	1.71642
	0.770625	1.09466		3.05231	1.07543
	0.765834	1.15714		1.72742	1.14568
	0.795732	1.47229		2.89631	1.19962
	0.982333	1.52445		1.77963	1.48106
	0.820507	1.68816		1.50774	1.28469
	0.823495	1.424		1.6457	1.46195
	0.806839	1.76552		3.25055	1.08299
	0.887328	1.55725		1.96496	1.16006
	0.851076	1.19081		2.13207	1.65144
	0.824704	1.36697		3.1393	1.37358
	0.834833	1.51556		3.58351	0.971472
	0.877274	1.3732		2.88661	1.17702
	0.836905	1.53395		2.64003	1.46479
	0.812667	1.63394		1.25175	1.33561
	0.836559	1.42851		2.73657	1.73755
	0.997362	1.33091		2.43637	1.72724
	0.997903			1.52379	1.09542
	0.943295			1.7972	1.16218
	0.859128			2.63986	1.0421
	0.871825			2.85195	1.15551
	0.814829			1.38712	1.14074
	0.839053			1.29856	1.28958
	0.798724			3.249	1.11222
	0.921739			1.48049	1.30386
	0.920255			1.1491	1.13213
	0.94592			1.25788	1.01712
	2.95711			1.63288	1.16149
	0.939323			1.96118	2.14757
	0.915299			2.38705	1.78622
	0.883836			1.30681	1.19159
	0.977166			1.15614	1.24742
	1.00735			1.05145	1.33282
	1.0462			1.16089	1.0945
	0.933986			1.40742	1.10596
	1.00568			2.11799	1.24867
	1.02543			2.1222	1.04007
	0.973013			1.44775	1.09996
	0.996809			1.40742	1.04907
	0.985193			2.25303	1.06274
	0.90158			1.90874	1.06559
	1.02659			1.0977	1.26372
	0.971451			1.92933	1.0056
	0.922821			1.20158	1.15952
	0.932221			1.64291	1.10898
	0.939545			1.11584	1.15911
	0.930256			1.35774	1.11642
	0.906307			1.70869	1.15427
	0.917979			1.60213	1.01778
	0.842686			2.80307	2.50085
	0.938212			3.49158	1.15891
	0.899886			1.49076	1.01638
	0.890479			1.37637	1.10531
	0.891063			1.48775	1.125
	0.898358			1.24019	1.00042
	0.808387			2.74217	1.05449
	0.895656			1.2728	0.972115
	0.887027			1.72566	1.51465
	1.34213			1.68946	1.10857
	1.06765			1.64457	1.45106
	1.21613			1.3664	1.50343
	1.15869			4.98596	1.43667
	1.42308			2.30496	1.27731
	0.892338			1.60358	1.27522
	0.903926			1.30661	1.12166
	0.841599			1.3765	1.27975
	0.963568			2.4878	1.24866
	0.809559			1.47962	1.0956
	1.28071			1.44067	1.15797
	0.80032			1.2463	2.11085
	0.800437			2.29579	1.28576
	1.51996			1.99421	2.15185
	0.909137			2.55438	1.29099
	1.22443			2.27769	1.56576
	0.875859			1.81452	1.22004
	0.958423			1.46098	1.25416
	0.972564			3.21897	2.01844
	1.03035			1.17322	1.20915
	0.938789			1.06136	1.7413
	0.921399			2.07958	1.70701
	1.16458			2.06922	2.39834
	0.908538			2.03935	1.45486
	1.13976			3.48932	1.40167
	1.10832			1.46503	1.17863
	0.869923			2.29189	1.22431
				1.18576	1.20013
				1.42039	1.27912
				1.59022	1.38974
				1.25037	1.14861
				3.27514	1.32405
				2.3173	1.20535
				2.5955	1.13279
				4.38521	1.11812
				1.64311	1.18674
				1.96286	1.51293
				2.32567	1.19168
				1.25538	1.10724
				1.24321	1.70809
				1.04367	1.21568
				1.59627	1.54762
				1.93863	1.30348
				1.4661	1.14585
				1.48934+E123:E352	1.35871
					1.22405
					1.21057
					1.21422
Rep 3	N=84	N=195	N=115	N=215	N=89
	1.19152	3.07102	0.919	1.05509	1.33196
	1.17658	2.47928	0.851899	1.32844	1.07793
	1.13905	1.72367	0.841044	1.49615	1.44403
	1.06855	1.44615	0.995811	1.43213	1.17642
	1.10866	1.16799	0.889845	1.19721	1.14116
	1.14347	1.90852	0.927989	1.14736	1.05522
	1.11364	1.33327	0.8882	1.18295	1.06524
	1.05154	2.80846	0.898942	3.4017	1.17984
	1.11614	2.10034	0.953326	1.84783	1.80458
	1.0739	2.14891	0.973496	1.04455	2.06295
	0.996069	3.92574	1.07569	1.10724	1.94722
	1.08302	2.41162	1.20944	1.04898	1.24394
	1.13409	2.02269	1.02918	1.10197	1.37035
	1.16011	4.06657	0.987492	1.04995	1.05572
	1.10612	2.53832	0.959336	1.18241	1.17913
	1.10811	2.16585	1.09333	1.13349	1.91875
	1.05539	1.81229	1.0817	1.09426	1.15431
	0.96001	3.89995	0.904392	1.5406	1.26563
	1.01612	2.45785	0.930727	1.46637	1.01328
	0.987094	1.321	0.823679	1.26574	1.4807
	1.01658	1.54691	0.888067	1.09432	1.37909
	0.976825	1.54773	1.17068	4.65482	1.04897
	0.965196	1.25984	1.41586	3.94804	1.13807
	0.931252	1.40801	1.12983	3.58189	1.13411
	0.938106	2.22728	1.00507	1.27869	1.59142
	0.979636	1.2062	1.1305	1.17431	1.00578
	0.995371	2.30445	0.982918	2.03291	1.01683
	0.987492	1.13302	0.995973	1.15893	1.01296
	0.937651	1.49301	1.02824	1.21888	1.03333
	0.974831	3.414	0.982383	1.14826	1.03887
	0.973523	1.77396	1.00382	1.12891	2.28297
	0.935589	1.31408	0.970569	1.2108	1.30003
	1.0278	1.42461	1.07452	1.19364	1.4478
	0.959363	5.08594	0.936339	1.00674	1.37138
	0.983349	1.50808	0.981932	1.29471	0.930142
	0.963428	1.43385	1.03648	1.05735	1.4049
	1.01893	1.49448	1.12464	1.15627	1.2453
	1.03956	4.21119	0.986228	1.23627	1.04551
	1.02771	1.21672	1.03612	1.40043	0.96712
	1.05721	1.24838	1.18358	1.23244	1.02723
	1.06472	2.09804	0.957484	1.08659	1.01123
	0.986659	1.09245	0.985167	4.68181	1.25473
	1.01349	2.26188	1.00657	2.27489	1.04083
	1.0207	1.81782	1.0934	3.16896	1.02034
	1.04091	2.62952	0.986592	3.10855	1.11902
	1.01484	1.34431	1.15583	1.39025	1.13172
	0.973469	2.09433	1.01642	2.10112	1.12637
	0.959315	2.27207	0.87125	1.20552	1.09158
	1.02276	1.7906	0.999301	1.1338	1.31493
	0.895707	1.45446	0.849857	1.21415	1.31875
	0.90616	1.25444	1.05157	1.14433	1.31504
	0.896624	2.03177	1.34932	1.30751	1.08061
	0.923925	1.7774	0.992158	1.16715	1.08312
	0.922496	2.27363	0.977767	1.15552	0.925875
	1.03071	1.36056	1.04829	1.28694	1.08787
	0.928621	2.94772	1.09447	1.21412	1.11322
	0.934867	2.31662	0.972304	1.79118	1.13974
	0.953015	1.49722	1.13297	1.27486	1.36929
	0.919949	1.52836	0.997388	1.4653	1.06882
	0.909081	1.83408	0.961346	3.1814	1.0966
	0.88717	2.05192	0.970903	1.21912	1.06693
	0.934844	1.40667	0.926014	1.24961	1.12546
	0.872238	1.60198	0.904922	1.41602	1.1463
	0.900133	1.43828	1.0086	1.23239	1.11155
	1.01698	2.33721	1.68038	2.59713	1.0301
	0.971822	5.93615	1.07503	2.37638	1.06553
	0.967443	2.60243	1.00743	1.44868	1.15956
	0.910597	1.17636	0.846194	1.13438	0.962815
	0.952546	1.94492	1.02303	1.17713	1.21358
	0.923344	2.1298	0.823687	1.28121	1.03467
	0.93615	5.73819	0.92958	1.45467	1.32058
	0.936813	1.11265	0.784869	1.31694	1.07744
	0.977519	1.50283	0.828337	1.23109	1.21508
	0.997679	2.04819	0.850103	1.04731	1.07163
	0.957576	1.228	0.848254	1.25687	1.07739
	0.937118	2.16676	0.836177	1.35224	1.03306
	1.02475	1.03118	0.931079	1.40198	0.962449
	0.969471	1.46682	0.962785	3.13105	1.07265
	1.0215	1.93796	1.01424	1.58737	1.58632
	1.0511	2.37687	0.906883	1.30249	1.18663
	1.0844	3.23646	0.948485	1.31771	1.58943
	0.96199	2.03633	0.990466	1.47766	1.21482
	1.01413	2.34322	0.985802	1.91939	1.00976
	0.996091	1.38181	1.04572	1.52356	1.14755
		2.56105	1.045	4.10202	1.21726
		2.37299	1.13233	3.78062	1.00866
		1.70391	1.03667	1.4692	1.03137
		1.90266	1.04059	1.35251	1.06815
		2.0164	1.3811	1.393	1.38522
		2.1104	1.15922	4.01783
		2.97119	0.94967	4.51973
		1.26013	0.978824	1.20056
		1.2169	1.18484	1.78977
		1.942	1.14319	1.28253
		2.33007	0.992154	1.23577
		0.922571	1.0347	1.22737
		4.3888	1.05681	1.56398
		6.92671	1.00776	1.22566
		1.43689	0.909974	1.30511
		1.8303	0.947568	1.37872
		2.58097	0.901144	1.41443
		2.08175	1.13422	1.15202
		1.21903	0.956012	1.95031
		1.54235	1.00186	3.47222
		1.90533	0.866036	1.79976
		2.07839	1.07628	1.20755
		2.33718	0.910301	1.21148
		1.41843	1.02742	1.89049
		3.32186	0.942928	1.34491
		1.60779	1.13115	1.49093
		1.98166	1.18838	1.34188
		1.80235	0.900525	1.45933
		1.95245	1.03975	1.94083
		2.745	1.0457	1.2806
		4.33385	1.02171	1.45904
		3.88752		1.34411
		1.51267		1.38998
		3.77536		1.48181
		1.85684		2.45106
		2.06192		1.77927
		4.07348		2.3047
		4.42424		2.19458
		1.5413		2.84519
		3.60258		1.35272
		2.54758		2.67229
		3.33176		2.45867
		1.90458		2.3494
		2.6165		1.52135
		2.59252		1.39479
		1.91867		1.69918
		2.72164		1.36643
		4.80424		1.25518
		1.30819		5.14469
		5.99968		1.61586
		2.33292		2.28013
		2.65542		1.16525
		1.5099		2.10181
		5.98489		1.18652
		1.35932		1.08356
		1.86246		1.24329
		1.30119		1.21541
		6.38682		1.3239
		2.7956		1.15199
		1.29355		1.43234
		1.49059		1.69211
		3.94228		1.18192
		1.62004		5.24612
		2.02015		1.7905
		1.08063		1.74986
		1.10275		2.40478
		1.09179		1.34625
		1.05293		1.83827
		2.00621		1.96355
		3.97465		1.61271
		1.63884		6.12486
		5.06882		2.8536
		5.36377		1.62933
		2.24945		1.55985
		4.53268		1.26071
		3.47199		1.13233
		2.52734		1.82875
		1.24815		1.80308
		2.04578		1.46584
		1.52143		1.6348
		1.37695		1.75591
		1.59889		1.204
		1.41695		1.40007
		3.17122		1.18677
		1.30354		2.17738
		2.13		1.70239
		1.43456		4.88824
		1.1963		1.45877
		1.93576		1.57389
		3.30452		1.49627
		2.11392		1.81235
		1.1833		3.76619
		1.46215		1.29608
		1.46164		1.20312
		1.4374		1.42732
		1.28014		2.1644
		1.43449		1.49713
		1.34891		2.19841
		1.30655		1.57218
		2.10082		1.51587
		2.28235		2.24149
		1.42139		1.89168
		2.00771		2.11139
		3.02148		1.33364
		1.53359		3.77792
		1.15736		3.48611
		2.53315		2.30495
		2.72832		1.24763
		1.64754		1.75941
		1.43193		1.35359
		2.29689		1.24029
				1.45589
				1.30968
				1.43495
				1.42
				1.45394
				2.61185
				1.74441
				1.56138
				1.605
				1.19501
				2.44839
				1.448
				1.2944
				1.24359
				1.89937
				1.2265
				1.41772
				1.45432
				1.56871
				1.58895

## Sheet: 3E
561/458 Ratio Normalised to U2OS
	U2OS	FBXL4 KO (2G10)	FBXL4 KO (2G10) siNT	FBXL4 KO (2G10) siB/N
	N=90	N=77	N=67	N=107
Rep 1	0.782187	3.29711	2.29841	0.862615
	0.818927	2.74538	1.89159	0.914626
	0.853528	2.00055	2.30955	1.36327
	0.847989	5.47919	2.63275	1.22002
	0.883227	2.33362	1.26811	1.00231
	0.910903	1.65963	1.84822	0.974433
	0.857877	2.03299	1.33391	0.908279
	0.782494	1.49302	1.66301	1.51915
	0.853749	2.52391	1.78232	1.31534
	0.861985	2.26885	1.27767	1.07057
	1.01854	2.47706	1.46129	0.920255
	0.697846	2.09365	2.37261	1.38549									U2OS	FBXL4 KO (2G10)	FBXL4 KO (2G10) siNT	FBXL4 KO (2G10) siB/N
	1.35413	1.79986	1.8538	0.913371							Rep1	Mean	1	2.11	2.173	1.352
	0.834944	1.69907	3.84601	1.03405							Rep2	Mean	1	2.067	1.509	1.235
	0.827766	2.20453	3.88991	1.23954							Rep3	Mean	1	2.462	2.384	1.536
	1.03959	1.69136	4.92734	2.19665
	0.840831	2.1558	3.59446	2.26836
	1.01355	1.2655	2.92998	1.41419									N=90	N=77	N=67	N=107
	0.971875	1.70299	3.40814	1.12248									N=120	N=120	N=133	N=83
	1.07233	1.65862	1.06714	2.10294									N=91	N=45	N=75	N=104
	0.89184	1.90812	2.29166	1.08811								Total N	301	242	275	294
	0.963589	2.37868	1.95736	1.18338
	1.18956	1.01931	1.65135	1.09599
	0.839954	0.989597	1.82773	1.70629
	0.762038	2.5378	1.09061	1.16726
	0.769575	1.41893	3.9497	1.00173
	0.845026	3.28236	1.15613	1.07192
	0.817705	1.40178	1.11007	1.07921
	0.854864	1.31237	1.62976	2.79338
	0.796443	3.06338	1.189	1.53614
	1.42904	2.24979	1.28999	1.81267
	0.885912	1.68592	3.31041	1.02106
	0.820257	1.74053	1.94531	1.00384
	0.799404	1.95027	2.746	2.04131
	0.955703	2.21362	2.28562	1.12912
	1.04095	2.00747	2.53683	0.934656
	3.59815	1.86646	2.84689	1.08119
	0.851091	1.96429	1.30017	1.19408
	1.83941	1.21007	1.05124	1.10745
	0.979297	1.3783	2.42472	1.01154
	0.95015	1.75566	1.30673	0.818147
	1.80988	2.55562	1.70917	1.24919
	1.40746	5.40026	1.99622	1.88952
	1.11198	2.69555	1.86711	0.995859
	0.920415	2.29236	1.91985	2.32533
	0.768293	2.34848	1.93515	0.900644
	0.727656	1.29601	3.82831	1.15638
	0.730484	2.35108	3.43616	1.5643
	0.931564	2.98122	1.07599	1.43636
	0.981602	2.71103	4.19563	1.2111
	0.863793	1.52143	5.56221	1.05292
	1.06612	1.58367	1.92916	0.895808
	0.891182	2.05619	1.25389	0.867671
	0.79308	2.6745	1.40645	1.53143
	0.944737	1.95119	1.6073	1.04843
	1.13383	1.13022	2.11514	1.11213
	0.897246	1.90736	1.62411	2.05454
	0.762069	1.06355	2.16695	1.67364
	0.787374	1.28529	2.07183	2.09766
	0.763734	1.66082	1.07118	1.03666
	0.886723	1.82647	2.68408	1.76701
	0.751739	1.16054	1.67203	1.31075
	0.791032	1.14097	2.2579	1.79887
	1.0725	1.25662	1.85683	1.53608
	1.28551	1.45398	1.69304	1.54218
	1.86875	1.32297	1.49127	1.34197
	2.90073	1.77025	2.59125	1.34197
	0.840702	1.65995		2.22125
	0.962778	2.30052		0.853588
	1.33748	1.56231		1.41814
	0.995684	3.42653		1.49009
	0.78495	2.56306		1.85179
	0.851326	3.57712		2.26638
	1.24143	2.81543		1.31398
	1.02572	4.46307		1.41326
	1.15311	2.09746		1.16289
	0.852675	2.68651		0.944456
	0.774607			2.04023
	0.814029			1.69243
	0.79857			1.0181
	0.819633			1.00493
	0.796917			1.16102
	0.878749			0.815191
	0.931491			1.21221
	0.899576			0.925385
	0.794973			2.38837
	0.866653			1.43135
	1.00024			1.79478
	0.869357			1.48813
	0.855649			2.01347
				1.16098
				1.43672
				0.73135
				0.86469
				1.77113
				1.25585
				1.67086
				0.996223
				1.14313
				1.21777
				1.70459
				0.769943
				1.52269
				1.14918
				1.67876
				1.49589
				0.810557
Rep 2	N=120	N=120	N=133	N=83
	0.830148	1.12733	1.13609	0.979035
	0.899184	2.13472	1.92353	1.38858
	0.958035	2.90268	1.56558	2.19449
	0.835294	1.23378	2.37399	2.23347
	0.830642	1.20215	1.08741	1.24368
	1.02506	3.61935	1.02006	0.998121
	0.788305	1.82175	0.95394	1.40572
	0.988159	4.41169	0.981634	1.08968
	0.805358	1.07631	1.72874	0.988575
	1.00864	3.12393	1.45804	1.22217
	0.844508	1.51851	0.9195	2.66734
	0.789635	1.50922	1.87932	1.011
	0.817505	1.1696	1.94228	1.08856
	0.88448	1.10971	1.92438	2.10984
	0.981729	1.25101	1.26577	1.69184
	1.113	4.33649	1.08995	1.11957
	1.07444	1.54985	1.03906	1.37806
	1.06281	1.16004	0.879492	1.42927
	1.04226	1.3206	1.47326	1.00177
	0.986759	2.67471	1.3112	1.20679
	0.944304	1.47325	1.29524	1.00431
	0.900519	1.44481	1.64704	0.980753
	0.904593	1.94243	1.19446	1.0133
	0.954581	3.04214	1.4268	0.920002
	0.902114	1.48854	2.08899	0.841593
	0.87689	2.4545	1.15663	0.849782
	1.00772	3.43687	2.04798	1.0371
	0.92484	1.43296	1.8585	0.984878
	1.05826	1.4242	1.00595	1.02338
	0.928577	4.07295	1.0143	1.00156
	0.960794	1.21386	0.967549	0.983392
	0.967651	1.27603	2.91406	0.971689
	0.905324	1.66003	1.28865	1.19669
	0.886537	1.23294	2.04697	1.33289
	0.95558	1.19365	1.14989	1.54857
	0.839835	2.99276	1.03377	0.99514
	0.887943	1.4789	1.04338	1.05034
	0.937776	1.42047	1.11256	1.00551
	0.893396	1.51366	1.87949	1.07504
	0.942832	1.56669	1.12718	1.07063
	1.03433	1.4347	1.24787	0.969249
	0.974631	1.88522	1.31066	1.06601
	0.94121	1.72722	0.99652	1.86827
	0.915067	1.58682	2.12399	1.62714
	0.938641	1.4371	1.09655	1.29224
	0.948218	2.3572	1.1787	1.05199
	0.945371	2.97995	1.07862	1.00757
	0.884388	1.3215	1.16847	0.957924
	0.951432	1.58704	1.23618	1.01496
	0.843815	2.09869	1.23618	1.0607
	0.963456	2.66649	1.02804	1.5075
	1.01234	3.57748	1.16307	1.00594
	0.900448	1.56294	1.44054	1.22436
	1.20721	3.72992	0.983608	1.00203
	0.963285	1.13987	1.09301	1.35688
	0.927337	1.9003	1.42922	1.1488
	1.03071	1.53849	0.928347	1.21754
	0.932609	1.11037	0.94047	1.22355
	1.53518	2.1444	1.56298	1.38774
	1.21176	1.76962	2.72386	1.42178
	1.2733	1.69276	0.986357	1.19003
	0.970141	1.20074	1.63525	0.966157
	0.988192	1.39561	4.26194	1.08842
	1.37384	2.71034	0.993549	1.06478
	0.919259	1.3098	1.61362	1.70948
	0.903359	3.1323	1.61176	1.52383
	0.966009	1.13603	4.48829	1.33803
	1.01793	1.08358	1.00551	1.77159
	1.06656	2.18726	0.928682	1.09351
	0.978282	1.32729	1.00647	1.13747
	1.00062	1.69172	1.15806	1.03797
	1.11005	2.88312	3.47675	1.05161
	1.14181	3.53749	1.25416	0.867541
	0.943585	1.30861	1.19991	0.96401
	1.12812	1.39222	1.01519	0.978619
	1.04595	1.13342	1.07879	1.26201
	1.11419	1.25932	2.87675	0.926112
	1.06029	1.17883	0.948074	1.78536
	1.09743	1.19556	0.923238	0.973283
	1.18254	1.55355	3.35826	1.62928
	1.09639	1.61467	0.922505	1.29377
	1.17455	5.38935	1.0936	1.47988
	1.02467	4.08847	1.13559	1.61506
	0.997467	4.05257	1.37714
	1.1234	1.60975	1.14593
	1.20703	1.8811	1.87555
	0.99884	3.17611	0.917864
	0.954802	1.04601	1.5925
	1.19229	3.99682	1.2144
	0.962259	1.48581	0.995987
	0.987433	1.36578	1.69781
	0.898722	1.26373	1.20509
	0.921897	1.20838	1.52622
	0.975104	1.77143	0.910474
	1.02902	2.05944	1.06315
	1.07248	1.43616	2.23743
	1.01539	1.77806	1.2143
	0.99532	1.82293	0.918447
	0.960627	1.1739	3.06
	1.11686	1.99336	0.919378
	1.01469	2.20767	1.70622
	1.04098	1.87776	2.15235
	1.19655	1.45757	1.06812
	1.00174	1.93969	3.05149
	0.978634	3.18928	1.06204
	0.961723	2.1003	1.41443
	1.04048	1.34194	1.09406
	1.0697	1.20762	0.925482
	1.08767	2.53534	2.37776
	0.888126	3.16527	2.33643
	1.11983	1.26986	3.23778
	1.05971	1.25905	2.56636
	1.07847	2.29646	1.20767
	1.0762	2.68055	2.84823
	1.02489	2.50007	0.888165
	0.998082	3.88339	1.35255
	1.05765	4.43805	0.96578
	0.879017	5.20817	1.01919
	1.16792	2.56693	1.13305
	1.06448	4.76257	0.995971
			1.78811
			1.41548
			1.87172
			2.61121
			0.908077
			1.26906
			0.956733
			1.0716
			3.69992
			2.59638
			0.983505
			1.087
			0.934819
Rep 3	N=91	N=45	N=75	N=104
	0.959807	1.80117	7.24062	1.28331
	1.24696	2.38441	2.22706	1.01435
	0.970374	2.00336	15.4294	1.19792
	0.985193	2.47206	4.93309	1.17504
	0.845488	1.76153	2.27927	1.11671
	0.908625	3.28512	1.97257	1.69342
	0.888576	2.30626	1.39995	1.17065
	0.833205	2.03484	1.36031	2.0203
	0.838611	1.85042	1.33774	1.2134
	0.812617	9.74282	1.33059	1.32891
	0.825625	2.58566	1.36181	1.86508
	0.920386	2.86849	1.51872	1.48397
	0.926934	1.56834	6.08177	1.63794
	0.97767	2.86816	1.29198	1.31531
	0.915783	1.66653	1.17892	1.07638
	0.952648	2.29668	1.60653	1.5793
	0.890054	3.61902	2.4238	2.05129
	0.833868	2.17356	3.21101	1.39431
	0.91079	2.26045	1.40287	1.41169
	0.890705	2.13497	1.40327	1.43472
	0.845742	1.77046	1.20397	1.16824
	0.830241	1.96866	2.42172	1.47398
	0.863503	2.2014	1.50013	1.10601
	0.925281	2.01281	2.195	1.3439
	0.967164	1.91102	1.18009	1.52659
	0.898536	1.7931	1.54804	1.50997
	0.959334	2.2018	1.67296	1.54083
	1.13955	1.81563	2.59501	1.50983
	0.928732	3.73314	1.59763	1.62089
	0.855526	1.84605	2.23525	1.99042
	0.98741	1.69185	3.93419	1.26072
	1.02304	4.82493	2.12574	1.14787
	1.04849	3.02611	1.89892	1.3417
	0.988466	1.88973	2.22556	1.55319
	0.986447	3.07684	2.352	1.54926
	1.02129	1.25295	2.31056	1.47671
	1.01038	2.67946	2.42976	1.9468
	0.934038	1.64951	1.45707	1.49269
	0.955455	1.8807	1.89355	1.37583
	0.966142	2.08924	1.49094	1.96852
	0.96183	1.70072	1.63301	1.66507
	1.11263	1.7335	1.21242	1.86557
	1.06575	2.47818	1.62782	1.56594
	1.02386	1.66121	1.74965	1.33756
	1.04644	4.23349	1.39996	1.48037
	1.00588		1.83965	1.39831
	1.24257		2.29396	1.65568
	1.13079		2.25025	1.89832
	1.13034		1.90776	1.87081
	1.05863		1.74174	1.14827
	1.10722		1.435	1.33565
	0.987624		1.81573	2.1734
	1.01106		1.38014	1.3346
	1.2103		1.46136	3.52626
	0.999855		1.37047	1.22642
	0.920181		1.56064	1.4233
	1.18867		1.20057	1.66229
	0.857418		2.06959	1.17526
	0.865624		4.30207	1.38159
	1.15941		1.77414	1.38222
	0.950177		2.03237	1.49775
	0.961831		1.3631	1.25502
	0.845969		2.20234	1.25987
	1.1037		2.37343	1.53266
	0.889942		2.00443	1.44787
	1.03527		1.56825	1.51483
	1.0533		1.39867	1.79742
	1.1078		1.28319	1.95785
	1.03513		1.5475	1.27824
	1.09881		14.1658	1.39385
	1.11202		3.01867	1.27728
	1.32401		2.09185	1.53098
	0.940907		2.62411	1.51521
	0.99173		2.22341	1.45702
	1.01129		1.60974	1.29115
	1.18452			1.87807
	1.08173			1.63171
	0.984011			1.07076
	1.06193			1.42155
	1.10939			1.30642
	1.02584			1.42506
	1.07216			1.43623
	0.959299			1.65526
	0.936419			1.70029
	0.944686			1.40592
	1.24394			2.32305
	1.12906			1.65819
	1.03128			2.0306
	1.0893			1.19739
	1.07256			1.31369
	1.05724			1.36037
				1.73148
				1.47202
				1.46364
				2.07636
				2.02554
				1.8327
				1.25952
				1.31739
				1.36651
				1.65232
				3.3081
				1.20293
				1.29616

## Sheet: 3G
561/458 Ratio
	BNIP3_WT	BNIP3_d193-225	BNIP3_d181-203
Rep 1	N=99	N=97	N=94
	1.01703	1.0795	1.83251
	1.04325	0.992781	1.32175
	0.811841	2.59829	1.3202
	0.882049	0.897035	1.41691
	0.983428	1.00249	1.30908
	1.07881	0.938059	1.53022
	1.01758	0.95992	2.07206
	0.996299	0.929347	1.93174					BNIP3_WT	BNIP3_d193-225	BNIP3_d181-203
	0.999933	0.972856	1.34187			Rep1	Mean	1	1.27	1.483
	1.02793	0.966381	1.68291			Rep2	Mean	1	1.417	1.421
	0.999707	0.911627	1.73181			Rep3	Mean	1	1.173	1.353
	0.949419	1.0875	1.70044
	0.999893	0.909382	2.76639
	1.02064	1.22795	1.29937					N=99	N=97	N=94
	0.976615	4.42279	1.31198					N=120	N=118	N=115
	1.04619	1.06523	1.36631					N=127	N=118	N=117
	1.01854	0.936679	1.4908				Total N	346	333	326
	0.972034	1.14696	1.31772
	0.998073	1.38682	1.32731
	1.00566	1.16975	1.29402
	1.00208	1.10904	1.37989
	0.965698	1.01972	2.1182
	0.946657	0.974096	2.26269
	1.0975	1.04728	1.37932
	0.999803	0.994886	1.40853
	0.99785	0.954219	1.31065
	1.1985	1.04192	1.32326
	0.932292	1.0853	1.40729
	0.989963	1.01648	1.27432
	0.970506	1.38671	1.2808
	1.17339	1.27983	1.46651
	0.955418	1.01399	1.36511
	0.978497	1.00052	1.49321
	1.03743	1.0303	1.61369
	1.01579	0.923703	1.39564
	1.00384	0.94435	1.31582
	1.03148	1.00011	1.15855
	1.01048	0.92825	1.21003
	1.06871	0.96323	1.17455
	0.982515	0.976982	1.78407
	0.948569	1.02357	1.69082
	0.927105	4.01856	1.3878
	1.06448	1.06126	1.53511
	0.989706	1.04554	1.61729
	0.95421	4.41072	1.18634
	0.944692	2.09147	1.41056
	0.974096	5.14995	1.23406
	0.9307	1.0284	1.16362
	1.08726	0.992552	1.20075
	0.940768	1.07029	3.37977
	0.927749	2.17415	2.22878
	0.975185	2.23014	1.97103
	1.01496	1.07428	1.08951
	1.03735	1.07368	1.13462
	0.970761	1.06536	1.74512
	1.02214	0.994784	1.26268
	1.00494	1.02786	1.46233
	1.04998	1.14697	1.2425
	1.13347	1.35731	1.88426
	0.928363	1.00031	1.07628
	1.43726	1.0196	1.08961
	1.03939	0.999506	1.75522
	0.939659	1.56242	1.57252
	1.08999	1.0249	1.81664
	0.960243	1.00457	1.26173
	0.993992	0.947277	1.36426
	0.89964	0.989088	1.19598
	0.87967	1.00186	1.50608
	1.27125	0.985518	1.27617
	1.0508	0.951613	1.07068
	1.24332	0.977679	1.02568
	0.959597	0.994744	1.27005
	0.993327	0.997308	0.999212
	0.958513	0.904144	1.17773
	0.995006	0.963126	1.12117
	1.18717	0.961182	1.9741
	0.953961	0.875501	1.78934
	0.997006	0.876556	2.17863
	1.05948	1.29068	1.13117
	0.892318	0.964617	1.94872
	0.932653	1.17951	1.06153
	0.966118	2.58928	1.83343
	0.945028	1.94978	1.10588
	1.06167	0.9091	1.1102
	1.04332	0.976349	1.22637
	1.03606	1.88016	1.06196
	0.998256	0.964144	1.09803
	0.925768	1.7217	1.13843
	0.986167	1.81272	1.16115
	0.987786	0.837393	2.4309
	0.904376	0.879474	1.20373
	1.01162	1.11191	1.1024
	0.878785	0.874027	1.96465
	0.8596	0.975065	2.00278
	0.868199	0.890298
	0.857134	0.98626
	0.93966	1.02173
	1.02639
	0.940001
Rep 2	N=120	N=118	N=115
	0.894402	1.67928	1.22402
	0.88653	1.02581	1.54919
	0.875835	1.30894	1.48511
	0.96694	1.62387	1.13345
	0.955808	1.31846	1.48164
	0.989821	1.5442	1.19759
	0.946927	1.03484	1.1351
	0.967717	1.39366	1.15026
	1.05583	0.970452	1.63961
	0.939505	1.00472	1.48605
	0.964156	1.05042	2.14591
	0.956026	1.18296	1.10382
	0.924155	1.01274	1.58603
	0.982027	1.31126	1.63755
	1.05453	1.12648	1.43096
	0.954434	1.03099	1.36966
	0.988427	1.09589	1.15543
	0.978968	1.19518	1.39251
	1.05766	0.937294	1.40026
	0.929994	1.1213	1.96026
	0.94253	1.09778	2.00226
	0.987257	0.998315	2.09331
	1.0013	1.51524	1.07187
	1.0095	1.40716	1.41676
	0.975293	1.10397	1.44176
	0.942259	1.04606	1.14538
	1.05248	1.07622	2.1173
	1.1091	1.02704	2.06695
	0.93062	1.03443	1.25856
	0.871953	0.98741	1.10867
	1.01067	2.10658	1.80398
	0.967432	1.57683	1.10352
	0.943303	1.12406	1.03552
	1.01516	1.60285	1.04254
	1.03951	1.01363	1.24481
	0.974369	1.04064	1.19394
	1.07962	1.00489	1.12261
	0.947502	0.947321	1.17513
	0.898954	2.20092	1.50656
	0.937954	2.29239	1.66205
	0.924345	2.03372	1.05485
	0.97757	1.65906	1.65464
	0.960749	1.48783	1.3765
	0.976571	0.989718	1.76815
	0.990329	1.06545	1.48654
	0.995351	0.997637	1.92204
	0.980014	2.40927	1.00232
	0.965923	1.61783	1.12055
	0.946473	2.50376	1.03067
	1.01213	1.02354	1.12527
	0.99247	1.836	1.12587
	1.11444	1.95746	1.13625
	0.928171	1.2317	2.30357
	0.976543	0.99061	1.21985
	0.932087	1.07585	1.13362
	0.979412	1.69188	2.1048
	0.983882	1.50699	1.05658
	1.02979	1.82306	2.91306
	1.05927	1.05091	1.7468
	1.08007	0.982773	0.987958
	0.940484	1.06801	0.993346
	0.97226	1.05178	1.10708
	0.959352	1.94696	1.07476
	1.13954	2.22333	1.10406
	0.941346	1.80054	1.09246
	1.17559	0.956253	1.0664
	1.00163	1.54635	1.13475
	1.37407	1.52939	1.1007
	1.60972	1.01692	1.06457
	1.86437	1.06396	1.10572
	1.138	1.09098	1.14125
	1.08441	0.963568	1.09362
	1.00381	1.43375	1.0414
	1.13088	1.3335	1.60325
	0.920966	7.87199	1.06157
	1.02752	1.01688	1.07175
	0.963602	0.975192	1.05109
	0.969316	2.96069	1.01493
	0.976979	1.10455	1.45648
	0.984711	0.988751	1.54994
	1.03683	1.0248	1.40868
	0.946687	1.27118	1.10913
	0.943749	2.98784	1.15382
	1.04073	2.52623	1.08458
	0.951667	1.15541	1.19155
	0.993377	0.978904	1.17623
	0.998682	0.998431	1.00235
	0.942232	0.987825	1.08886
	0.904012	0.961333	1.66905
	0.92262	1.09399	1.69727
	0.858307	0.991586	1.10863
	0.921377	0.971408	1.06921
	0.937818	0.960811	1.09981
	0.899056	1.08483	1.65417
	0.939217	1.01933	1.82908
	0.994167	1.02095	1.16257
	1.07549	1.07785	1.83345
	0.909215	1.0521	1.67029
	1.05441	1.09054	1.69203
	1.08482	0.972681	1.64806
	1.0455	1.03335	1.22195
	1.01362	1.00972	1.43642
	1.02751	2.93462	1.94572
	0.935531	1.04244	1.71103
	0.98605	1.17918	1.0056
	0.932461	1.8978	0.990507
	0.987505	2.32054	2.13198
	0.971756	1.95161	2.12285
	0.973388	1.06469	1.28355
	0.913542	2.34893	3.26935
	0.998477	1.0526	1.52073
	0.976102	1.37096	2.99163
	1.10927	2.12026	1.33284
	1.03533	2.0682	1.61621
	0.924694	2.60038	2.00091
	0.972565	1.00551
	0.991371	0.974302
	0.965697	0.961747
	0.983955
	1.01064
Rep 3	N=127	N=118	N=117
	0.987039	1.18184	0.887475
	1.06614	2.0274	0.924985
	1.12136	1.96487	0.998832
	1.06958	0.897817	0.900617
	1.01399	0.890885	0.930993
	0.970276	0.918644	1.95887
	1.02385	1.32658	0.966573
	1.01036	1.17109	0.96624
	0.996947	0.916614	4.51731
	1.0096	0.926491	1.87158
	0.977008	1.83595	1.60357
	0.962395	0.942994	1.43256
	0.988092	0.898698	1.44343
	1.00241	2.02735	0.964999
	1.08298	0.871544	0.885563
	0.982896	0.912581	0.967511
	1.0071	1.82925	0.978882
	1.00985	0.930013	0.937576
	1.06311	0.94253	1.23196
	1.00222	0.864333	0.975366
	1.15344	1.58738	0.948435
	0.975352	0.888791	0.913663
	1.12801	0.920356	0.916737
	1.08424	0.921011	0.880104
	1.09885	1.24603	0.892733
	1.05857	0.86766	1.66658
	1.02857	0.876583	2.54052
	1.03583	0.967177	1.57858
	1.19211	0.94168	0.957065
	1.0379	1.06615	0.958691
	1.01799	0.842532	2.12952
	1.02869	2.14781	1.01749
	0.985691	1.35989	2.12783
	1.0274	0.868564	1.10512
	1.06762	0.873097	0.876634
	1.08805	1.25006	0.891889
	1.02047	0.873942	1.16611
	0.986606	0.917404	0.903778
	0.916177	2.24378	3.06065
	0.954086	0.936235	1.34871
	1.07036	1.43788	1.72003
	0.896752	1.56006	0.92015
	0.921481	1.24541	2.21373
	0.89544	1.36269	1.00198
	0.92301	0.928029	1.12335
	0.920456	1.0899	3.59559
	1.04373	1.50197	1.87257
	0.991583	2.71774	2.65352
	0.956819	1.68872	3.70549
	1.65384	1.02811	4.00278
	0.980897	1.23383	2.07082
	0.919855	1.99834	2.05478
	0.913217	0.801402	1.93542
	0.945238	0.910124	0.926324
	0.94205	0.880403	1.41091
	0.998439	0.906645	1.30734
	0.957573	2.15347	0.87182
	0.978393	1.23134	1.61279
	0.975989	1.54352	0.895826
	1.04136	0.897327	0.861291
	1.04023	0.954152	1.40652
	1.03883	0.865578	1.17955
	1.19203	0.948401	1.45799
	1.01425	0.919835	0.922258
	1.00188	0.923922	0.786175
	1.03954	1.31783	1.3045
	1.11517	0.942063	1.60608
	0.93561	1.84832	1.16778
	1.60459	0.960271	1.20732
	1.7797	1.31798	1.93785
	1.41394	0.909129	1.39919
	1.01428	0.939472	1.31306
	0.961515	0.878117	1.1641
	1.13803	2.05937	1.2811
	0.880392	1.15832	0.888895
	0.903381	0.878587	0.856609
	0.967635	0.91039	0.875413
	0.932809	1.21753	2.15883
	0.938649	0.99423	1.36924
	1.01611	2.11202	0.867568
	0.906139	2.1253	0.890185
	0.923813	1.79331	0.865685
	0.989579	2.11899	1.74532
	1.00706	0.860124	1.8327
	0.966069	0.96481	1.0544
	0.915056	1.11498	0.893318
	0.913352	1.86592	0.888775
	0.951804	1.78405	0.873257
	0.945258	1.89187	0.801233
	0.932961	1.46369	0.842543
	0.935236	0.886347	0.821871
	0.996243	0.872564	0.843765
	0.968754	0.909461	0.826257
	0.961975	0.816351	0.911368
	0.996183	0.866455	0.879131
	0.980393	0.870556	1.61462
	1.0077	0.894915	0.874719
	0.970563	0.808578	1.55291
	0.888759	0.94464	0.945223
	0.940107	0.925445	0.872166
	1.04314	0.981903	1.43576
	0.908775	0.966962	1.51447
	1.00548	0.844284	1.55194
	0.902033	1.00429	0.887356
	0.906523	0.95589	0.936487
	0.922941	0.931234	1.35545
	0.86022	0.868648	1.86468
	0.905938	0.885283	1.48321
	0.853092	0.956127	1.45059
	0.881647	0.966603	1.45708
	0.95245	0.889152	1.19112
	0.920572	0.900416	1.75132
	1.01254	0.898429	1.86756
	0.897131	0.84762	0.929821
	0.928412	0.935254	0.911854
	0.877291	0.94594	1.40994
	0.913223	0.912415	1.67756
	0.934339	0.855477
	0.896976
	0.884621
	0.883403
	0.933374
	0.887839
	0.992687
	0.929714
	0.881814
	0.898932

## Sheet: 3H
561/458 Ratio
	N-WT	NΔ151-170	NΔ171-184
Rep 1	N=37	N=72	N=72
	1.34843	1.32002	0.880996
	0.872439	1.51294	1.31277
	0.901447	1.16529	1.1993
	1.18098	1.50255	2.28759
	0.935698	1.60071	1.05962
	1.15334	1.5808	1.1889
	0.887883	2.31025	0.97841
	0.913473	1.12912	0.972562					N-WT	NΔ151-170	NΔ171-184
	0.954489	1.80281	1.03494				Mean	1	1.673	1.275
	1.30921	2.66969	1.99746				Mean	1	1.81	1.359
	1.17318	2.66373	0.918163				Mean	1	1.561	1.335
	1.10863	1.28454	0.920959
	0.903221	2.69891	1.77678
	0.824308	1.5939	1.64682
	0.850428	1.38937	1.91706
	0.887394	1.49398	1.16206					N=37	N=72	N=72
	0.832956	4.26102	1.02454					N=54	N=102	N=95
	0.775303	1.60502	1.32196					N=127	N=143	N=119
	0.794873	1.4852	0.875849				total N	218	317	286
	0.823012	1.08668	1.09051
	0.812104	0.999755	1.13822
	0.83086	1.34187	1.17694
	2.67887	1.50748	1.13263
	0.88633	1.2351	1.346
	0.830006	0.923255	1.08392
	0.855125	1.84725	1.032
	0.834771	2.24175	1.01907
	0.879614	2.19837	1.22484
	0.839715	1.63019	2.47745
	0.995622	2.1726	1.17675
	0.873232	1.23197	1.17675
	1.00454	2.26987	1.23073
	0.88672	1.80006	1.63641
	1.59042	1.01302	1.45649
	0.940944	1.50472	1.49611
	0.977096	2.39438	1.91539
	0.853349	1.85287	2.33165
		1.29167	0.885738
		1.14209	1.04621
		0.91881	0.893932
		2.48611	1.50076
		1.46955	0.947443
		1.96941	1.64752
		1.42043	2.45042
		1.36981	1.1153
		2.20399	1.33878
		1.7419	1.00398
		1.06027	1.03348
		1.56282	1.04373
		1.41566	1.77214
		2.10033	2.65743
		0.975891	1.09965
		1.13421	1.1241
		1.74734	1.13143
		1.52663	1.00839
		1.75163	1.08157
		1.1503	1.09271
		1.43817	2.01621
		1.68611	0.898087
		2.12119	1.01556
		3.84467	0.982534
		0.984715	1.00494
		1.86522	1.11502
		1.67963	1.25984
		1.56072	1.92764
		2.28862	0.879988
		1.07103	0.882696
		2.62499	0.850201
		1.18774	0.868037
		1.14042	0.90227
		0.967711	0.880004
		1.22906	0.826808
Rep 2	N=54	N=102	N=95
	0.923415	1.50023	2.23236
	1.21581	4.05931	1.23807
	0.972861	2.39947	1.6743
	0.953196	3.21565	1.55829
	0.880666	2.31928	1.40689
	0.855091	2.23661	1.09374
	0.899239	3.59868	1.08706
	1.12248	2.84417	0.979747
	0.799915	1.7312	1.17819
	0.961332	2.55177	1.07282
	1.11825	2.31149	1.1248
	0.799121	3.42942	1.03105
	0.921674	1.59343	1.00099
	0.897488	1.85193	1.59429
	0.929132	2.85305	1.44134
	0.882932	2.49267	1.35179
	1.5702	2.86006	1.28179
	0.871055	1.87821	1.20919
	0.998876	2.34824	1.58372
	1.28301	2.75308	0.979707
	0.926587	3.46347	1.0476
	0.925797	6.27756	1.34096
	0.866649	1.60784	1.26809
	0.870343	3.04553	1.06485
	0.853385	2.7425	1.1846
	1.15714	2.54834	1.87664
	0.974121	3.73685	1.57382
	0.932466	1.74878	1.47998
	0.936373	4.28608	1.2118
	0.993776	1.93934	0.874252
	1.01612	1.86207	0.881309
	0.877355	1.58008	0.831176
	0.92085	2.00681	1.2827
	0.979818	1.24043	1.05031
	0.941032	3.47623	1.21353
	1.39251	0.91474	1.25089
	0.87501	1.14668	2.12116
	0.821482	0.969697	1.08003
	0.861955	0.988618	1.74969
	0.882208	1.51333	1.39332
	0.906012	1.56384	0.890455
	0.864533	1.20792	0.986815
	0.942701	1.29694	1.50591
	0.899965	1.89439	1.0344
	1.05047	1.56127	3.41111
	0.915827	1.09456	0.868272
	0.884345	1.2652	2.67803
	0.876311	1.02565	3.02613
	1.03941	1.14746	0.811726
	2.3783	1.76352	1.41321
	0.915513	1.20169	1.04789
	1.12582	1.97468	0.886838
	1.24207	1.00066	1.40758
	1.09801	1.00169	0.836979
		1.32469	0.986734
		2.63195	1.75251
		3.24754	0.924133
		2.17552	1.95914
		1.63037	0.990695
		1.51426	0.893428
		1.10139	0.826522
		0.9615	1.59248
		1.03483	1.67709
		1.27406	0.984071
		1.11345	1.10548
		1.20112	1.07058
		1.84636	1.23814
		1.35574	1.70611
		1.0298	2.41945
		2.06324	1.12403
		1.08316	1.43501
		3.01498	1.31897
		1.16547	1.02198
		0.922897	1.06241
		1.41105	1.04258
		0.897086	1.30384
		1.52095	1.1825
		1.03738	1.05661
		1.3328	1.13766
		1.07643	1.89645
		1.62343	0.912568
		1.15329	1.06184
		1.10981	0.892046
		1.04777	2.12688
		1.16799	3.5498
		1.24859	0.832112
		2.31792	2.48289
		2.45247	0.856912
		1.2765	1.02148
		1.2021	1.67703
		1.24898	1.50498
		1.04612	2.7729
		1.40523	1.03318
		1.25117	1.00816
		1.02702	0.922865
		0.963036
		1.16564
		1.35478
		1.24247
		0.946312
		1.4797
		1.03217
Rep 3	N=127	N=143	N=119
	1.04277	1.12108	1.23832
	0.979489	1.28612	1.16435
	0.9788	1.27955	1.34092
	0.959415	1.46517	1.13658
	1.16726	1.96072	1.25532
	1.17553	3.37	1.23537
	1.08543	1.30936	1.25845
	1.20305	1.65414	1.2813
	1.06781	1.15711	1.20434
	0.963315	2.12467	1.41717
	0.969174	1.4817	1.32427
	1.00244	1.27669	1.27531
	0.999399	0.972585	1.3118
	1.04816	1.22618	1.33804
	1.09924	1.03776	1.41453
	1.05218	1.31019	1.16236
	0.979831	1.66798	0.930379
	0.956366	0.980454	1.0064
	0.995256	1.20088	1.43417
	1.0024	1.25331	1.06961
	0.920751	1.26783	1.22947
	1.09206	1.7056	1.74926
	0.898187	1.62736	1.25329
	0.977887	2.92269	1.1708
	0.926652	1.94276	1.19523
	0.91303	1.4985	1.08207
	0.992625	1.89974	0.940047
	1.09665	1.22046	1.06765
	1.1236	1.92778	1.42965
	1.04208	1.50381	1.88214
	0.884995	1.46754	1.02745
	0.986273	1.39762	0.793901
	1.00888	2.68182	1.73859
	0.959699	0.99713	1.09768
	0.93016	2.06173	1.72697
	1.04097	1.08242	1.94518
	0.973608	1.04299	1.79347
	1.19088	1.717	1.49388
	0.94278	2.24814	1.73606
	0.930716	1.46721	1.56168
	1.0193	1.8841	1.96961
	0.95657	2.10885	1.07776
	0.938125	0.981983	1.80986
	0.950073	1.25235	2.11295
	1.00743	1.05206	1.56951
	0.997504	2.14234	2.08568
	0.972254	1.76766	0.884102
	1.38442	1.38431	1.86447
	0.912729	1.79313	1.26478
	0.92745	2.97237	1.58698
	0.920411	2.60716	0.923063
	1.21168	1.59826	1.1009
	1.06214	1.20744	1.27437
	1.00529	1.41031	1.11674
	0.942783	1.67248	1.68857
	0.918551	1.1568	1.41156
	0.904236	0.971256	1.20021
	0.998738	1.25994	0.956625
	0.901561	1.18177	1.14726
	0.947001	1.06901	1.12465
	0.967783	1.07903	0.988779
	0.955462	1.04329	1.55322
	0.905173	1.02938	1.27608
	0.987361	0.818973	1.59303
	0.91067	1.21933	1.58384
	0.826969	1.22032	0.967472
	0.848032	2.49716	0.869289
	0.857182	1.35286	1.43204
	0.849009	1.35372	0.901923
	0.88857	1.0459	1.14962
	0.911872	1.30797	1.36839
	0.903202	1.24418	1.1787
	0.960187	1.09183	1.83715
	0.852931	0.989575	1.13244
	0.945776	1.24806	1.80256
	0.898054	1.35655	1.55455
	0.840801	0.832923	1.00674
	0.815302	1.15522	1.21274
	0.848596	1.77253	1.05096
	0.921974	0.890799	1.19684
	0.882844	0.916401	1.03768
	0.799404	1.55384	1.56617
	0.791736	1.32475	1.15175
	0.853681	1.45579	1.11965
	0.829568	1.21432	1.28566
	0.979243	1.11568	1.82606
	0.941378	2.10262	2.16713
	1.17742	1.29451	0.962318
	1.04212	1.08709	1.76265
	1.00378	1.2369	1.09396
	0.937759	1.41587	1.59594
	0.971171	1.08083	1.33008
	0.989431	1.30792	0.907136
	0.871149	1.149	1.4329
	0.831473	2.10115	1.40666
	0.884726	0.827383	1.01649
	0.932171	1.74775	1.23566
	0.929373	0.897107	0.949099
	0.910517	1.31212	1.03258
	0.869898	0.865143	1.09474
	1.01975	0.975995	1.75923
	1.02117	0.923072	2.05822
	0.943133	1.54323	1.37964
	0.927862	0.864024	1.41999
	0.906572	1.85833	4.71157
	1.12623	1.73629	1.10764
	1.13835	1.44682	1.01058
	1.15347	1.54238	1.00176
	1.26369	3.30237	0.976042
	1.15702	2.45151	1.40456
	1.23119	2.7108	1.2045
	1.09636	1.9737	0.982667
	1.23314	1.63038	1.03365
	1.19175	1.47759	0.921378
	1.16205	1.77299	1.14602
	1.11537	2.3106	0.945727
	1.05737	1.28265	0.939787
	1.11177	0.937356	0.914026
	1.0759	1.93261	1.38347
	1.17878	2.04096
	1.12431	2.15035
	1.2206	1.58215
	1.21934	1.02134
	1.19695	2.82938
	1.16864	2.11282
	1.09497	1.82867
	1.10244	1.97014
		0.858701
		1.37597
		2.0485
		3.25078
		1.10371
		1.63739
		1.817
		0.887621
		1.90927
		3.17126
		1.10455
		1.84
		1.42347
		2.31415
		2.47244
		2.9517
