# Supplementary material for: FBXL4 suppresses mitophagy by restricting the accumulation of NIX and BNIP3 mitophagy receptors
Source: EMBO J. 2023 May 10;42(13):e112767. doi: 10.15252/embj.2022112767 (PMC10308361; doi:10.15252/embj.2022112767)
Supplement: Supplementary file 8 — Source Data for Figure 4 [file EMBJ-42-e112767-s007.zip › Numerical_Data_Figure_4.xlsx]

## Sheet: 4D
Ratio 561/458
	Parental	FBXL4 KO (2G10)	WT	MTS	F-box mut	Gln519*	Arg435*	Asp565Gly	Arg482Trp	Gly568 Ala
Rep1	N=52	N=77	N=73	N=84	N=89	N=52	N=73	N=88	N=65	N=35
	0.864785	3.24243	0.945152	1.36753	2.36924	1.2474	1.40731	2.86699	1.97909	0.661098
	0.970603	2.5387	0.898473	1.05908	2.90599	1.32553	1.06237	1.14642	1.36789	0.786793
	0.885856	6.26106	0.923393	0.993732	1.19013	3.20156	2.30581	3.72977	1.45327	0.694944
	0.921476	6.8005	0.926712	1.11624	1.16391	1.43602	1.0273	1.85801	2.03016	1.78776
	1.13206	2.71646	0.882533	1.20363	1.18185	2.38108	1.35167	0.901353	1.47375	0.886855
	1.59315	2.91426	1.70329	1.16123	1.63476	0.917354	1.10686	1.09024	1.86011	0.822086
	1.42761	4.10241	1.05742	0.988915	2.02175	1.1594	1.63863	1.93557	0.98857	1.03228
	0.897915	4.0507	0.993814	0.975487	1.42353	1.52061	1.87935	1.09344	1.08603	1.86006
	1.04546	2.01054	1.29436	1.12519	3.37622	1.88851	1.12028	1.02614	2.6782	2.44479
	0.998201	5.79275	1.65593	1.12202	2.19852	2.92094	1.41263	0.989166	2.47097	1.33126
	1.1224	5.27164	1.4893	1.64736	5.50573	1.81034	1.16172	0.927526	1.02141	1.76719
	1.01536	3.84816	0.913655	1.33223	1.72682	1.99453	1.37173	0.942306	1.04679	0.719007
	1.47432	4.27656	1.47703	1.87681	1.64738	4.12544	3.65871	0.96328	1.37998	0.695629
	0.946086	5.35744	1.14586	1.09364	2.03192	1.22575	1.95945	1.13378	1.17667	1.80396
	0.986175	4.2033	0.904467	1.34015	1.53795	1.94048	3.72489	0.985905	0.915979	1.58548
	0.990265	2.16351	1.0288	3.0522	2.20807	2.1795	2.35121	2.53819	0.88536	2.3446
	0.991907	3.96545	0.897743	2.88608	1.58349	1.36461	4.84253	0.984392	1.7914	1.27147
	1.079	2.59018	0.883209	1.66177	1.68613	1.13217	1.48776	2.71568	1.61961	0.77835
	1.1162	3.18833	1.00422	2.8483	1.64723	1.62017	1.27769	0.929703	0.917003	0.713008
	1.04194	2.01521	1.14716	2.55313	1.10053	3.06728	1.3031	1.22205	1.08217	0.710629
	0.943759	4.47939	1.65555	1.94721	1.35167	1.8937	1.05695	3.27621	1.10489	0.66016
	0.931992	3.53566	0.997339	1.35787	1.67177	2.65581	1.41012	1.24084	0.953038	0.683594
	1.1369	2.79932	0.949592	1.27015	1.52593	2.28093	3.27138	1.05545	3.88694	0.847339
	0.982366	6.11893	1.87673	1.12767	1.64549	1.62889	2.31592	0.847008	2.10453	0.835132
	0.974969	2.48942	1.53971	1.09811	2.18294	2.01734	4.24653	0.986895	1.44014	0.732117
	1.02981	2.78983	1.76161	2.21368	2.8507	1.61092	1.97298	1.02141	4.27814	3.62967								Parental	FBXL4 KO (2G10)	WT	MTS	F-box mut	Gln519*	Arg435*	Asp565Gly	Arg482Trp	Gly568 Ala
	0.929419	2.46246	1.03471	1.15006	1.74852	1.94265	1.16234	1.18175	2.43174	1.44848						Rep1	Mean	1	2.809	1.227	1.889	1.771	1.843	2.04	1.645	1.568	1.162
	1.07939	3.91885	0.992429	1.91397	2.23846	2.35842	1.70856	1.02248	1.79396	1.5229						Rep2	Mean	1	2.037	0.8824	1.492	1.383	1.633	1.335	1.131	1.172	1.14
	0.864642	3.28097	1.14108	1.62553	2.09975	2.41565	0.927238	0.94633	0.991203	0.659963						Rep3	Mean	1	1.807	0.9253	1.967	1.91	1.882	1.677	1.826	1.55	1.444
	0.903346	1.43255	1.11173	1.3704	0.994909	1.29797	2.08795	0.862426	2.36653	0.677808						Rep4	Mean	1								1.621	1.412
	0.955791	1.76401	1.41803	2.09852	1.54947	1.77547	1.40329	0.913518	0.995979	0.661048						Rep5	Mean	1								1.496	1.684
	0.892197	2.33812	1.04581	1.18483	0.84519	1.95742	1.67754	1.0801	1.32646	1.00409
	0.883213	3.0423	1.22775	3.76819	0.868614	2.28709	1.48067	1.30158	3.711	0.784099
	0.92195	2.7551	1.30684	1.62488	0.819174	1.2106	1.04891	1.49967	1.15483	0.954349								N=52	N=77	N=73	N=84	N=89	N=52	N=73	N=88	N=65	N=35
	0.876839	2.618	1.02618	1.14909	3.41775	1.46985	2.12223	2.26536	1.49465	0.87824								N=72	N=68	N=46	N=67	N=64	N=79	N=54	N=36	N=71	N=52
	0.879181	1.70444	0.917836	2.65816	0.807056	2.42706	1.7721	0.987429	1.19564									N=74	N=88	N=55	N=131	N=123	N=124	N=95	N=111	N=72	N=97
	0.871997	2.95311	1.04486	1.45686	1.33462	1.48629	2.70926	2.84902	0.968879									N=158								N=133	N=125
	0.840582	1.51854	1.37545	1.12751	1.58092	1.47136	2.03845	0.988092	1.66784									N=82								N=96	N=69
	0.821573	4.64114	2.35302	3.3429	1.60496	2.29096	2.34923	1.32607	2.40066								Total N	438	233	174	282	276	255	222	235	437	378
	0.828619	1.59472	1.99866	1.84657	3.58971	1.67002	1.34384	0.895044	2.57694
	0.869391	1.69747	1.28985	2.1208	3.91902	1.94349	3.22252	2.63756	1.97745
	0.834906	1.63423	0.876222	2.78451	1.31733	2.30312	3.89836	2.24382	2.68951
	1.41863	3.52269	1.15882	2.05277	0.892665	2.46255	1.69867	1.59039	1.06761
	0.836911	2.94195	1.00225	2.02182	2.71325	2.12062	4.00155	1.71347	1.12342
	0.769642	1.39012	0.862264	10.2815	1.51279	1.22238	2.2503	2.2869	2.14714
	0.830991	1.68472	0.938071	1.85231	2.00685	1.05392	1.36759	2.57748	1.01244
	0.856104	2.06262	2.93467	1.45227	1.98329	1.04582	2.27937	1.02849	1.3359
	0.82087	2.61078	1.36168	1.84598	1.9499	1.23844	2.39262	0.85117	0.850729
	0.785852	2.15132	1.04164	1.28119	0.909969	0.954697	1.22288	2.00353	0.807523
	1.60149	2.88705	1.0386	1.64328	0.946375	2.48021	0.985474	1.06811	0.933717
	1.34062	1.68695	1.91575	1.30984	1.23795	1.5436	1.18309	1.88078	0.924822
	0.985281	1.43916	0.954189	2.84987	1.05546	0.885535	2.54557	5.14493	1.64934
		1.66115	0.96842	1.64039	2.67808		1.63711	1.39808	0.872003
		2.22538	1.34551	1.75253	1.71699		1.51209	0.88147	1.33759
		2.70545	1.67218	1.1105	1.84311		3.82993	0.883054	1.13245
		1.52497	0.986824	2.06336	2.11672		2.11431	3.09258	1.01228
		3.30571	1.37364	1.15028	0.841182		2.67503	1.18402	1.38115
		2.03109	0.978377	2.46295	1.1693		3.47535	1.03537	0.971495
		6.29691	1.53783	1.26989	1.15886		2.0424	2.85049	0.884843
		3.66362	1.40718	3.19422	0.940306		1.62406	1.26258	1.16047
		2.166	1.03835	1.77378	1.25497		2.14941	1.21654	1.10955
		1.96043	0.917195	2.46108	1.34963		1.61009	2.42825	0.90445
		2.9318	1.17221	1.46959	1.30601		2.62394	2.4675	4.03835
		1.35335	1.34502	2.53407	1.35469		2.35739	1.16244	1.03596
		1.98094	1.01571	2.04881	0.990636		2.58315	1.99564	1.48588
		1.7671	0.997745	2.05746	1.62413		2.15045	2.91506
		1.67968	0.99835	2.24819	1.35189		0.924943	1.77279
		1.29141	1.02557	1.22077	2.59619		1.87626	1.01036
		1.89502	1.97703	1.03312	1.85083		2.84491	1.22634
		1.75903	0.981491	4.16122	2.67833		1.82718	1.51139
		2.17589	1.4776	1.47665	2.33471		1.69869	1.31749
		2.6641	1.1377	1.50456	2.56493		2.35039	3.18486
		1.77071	0.930498	1.21724	1.18173		2.39845	2.20458
		1.36964		1.44388	1.70037			1.47561
		1.69787		2.52324	1.77026			1.20712
		1.66046		1.78835	1.60789			1.44021
		1.53448		1.24667	1.07109			1.51179
				1.78126	2.22353			1.64482
				1.7853	1.9879			1.43087
				2.10835	1.52311			2.00033
				2.31046	1.67635			1.48883
				1.97346	1.97214			1.1735
				1.88713	2.2598			2.03213
				1.7422	1.10239			1.27493
					2.08149			3.07974
					1.20158			3.91276
					1.53594			1.32859
					1.65505			1.23754
					2.05319
Rep 2	N=72	N=68	N=46	N=67	N=64	N=79	N=54	N=36	N=71	N=52
	1.14684	1.91179	0.949742	3.88005	1.6641	1.99484	1.32486	1.16557	0.840777	1.08187
	0.964832	1.70525	0.911891	1.66574	1.10943	1.55672	1.35822	1.02519	0.795158	0.855867
	0.925316	1.27474	0.891464	1.67827	1.74152	1.39431	0.795926	0.984932	1.12358	1.44327
	0.936296	1.57062	0.958115	0.981502	0.915512	1.86036	1.09241	0.979213	1.10448	0.909083
	1.04953	1.36746	0.899566	1.11503	1.95775	1.04761	1.56236	1.14835	1.16643	1.25533
	1.00782	1.91321	0.818449	2.01657	2.20124	2.34394	1.15738	1.8252	1.20085	1.37366
	0.977585	1.5393	0.804147	2.33961	2.23129	1.04972	2.29252	1.00783	1.44923	1.83845
	0.895028	1.6041	0.963566	1.58128	1.03037	0.931572	2.5545	2.92706	1.18627	0.842502
	0.87008	2.00677	0.950199	0.959872	1.20207	0.871607	4.47467	1.15347	0.903983	1.27072
	1.13773	1.87655	0.857277	0.946437	1.88779	2.03725	1.83241	1.2249	1.26038	1.8595
	0.847143	1.88948	0.88149	1.25814	1.63309	1.26932	1.26048	0.841249	1.12841	0.756989
	0.947826	1.39316	0.794147	1.83495	1.47547	1.98124	1.51716	0.794368	1.35734	0.782077
	0.868786	1.98364	0.793143	3.26332	1.33807	1.44837	0.926972	1.49742	0.994392	0.796696
	1.30044	1.56874	0.878751	1.8052	1.08486	1.27041	1.13716	1.38866	0.987334	0.839446
	1.07993	1.76428	0.872749	0.993437	1.42537	1.43674	1.39323	1.2055	0.845542	0.823965
	1.03233	1.36973	0.867919	1.49481	0.870261	1.63507	2.29239	0.90547	2.09068	0.765256
	1.13223	1.88359	0.83432	1.00936	1.18206	0.898466	1.01653	1.32343	0.81265	0.75729
	1.02203	1.16907	0.82591	0.931462	0.935213	0.885721	0.846795	1.53137	1.38953	0.770356
	1.06261	1.21324	0.880877	0.89932	0.986735	1.25631	0.898753	0.741196	1.64053	0.820182
	0.958444	1.79315	1.08844	1.22196	3.58542	0.841934	0.855233	1.61269	2.9501	1.87507
	0.935912	2.23437	0.899329	1.19052	1.88546	0.814354	2.38928	1.26594	2.32445	1.46486
	1.00102	1.68405	0.966158	3.78603	1.73004	2.00295	2.73499	1.00496	1.66149	0.733749
	0.992475	1.3726	0.800342	1.40089	0.910606	1.38343	0.9305	1.04103	1.58468	2.02343
	0.936951	1.12979	0.847664	1.62931	0.883587	1.93699	0.999083	0.74417	1.09076	1.35563
	0.919667	1.90961	0.832335	1.70767	2.17374	0.855149	0.89262	1.0508	1.06359	1.25717
	1.27521	1.31593	0.853203	0.966552	2.07753	2.17896	0.800471	0.878839	2.03894	0.854
	0.945202	1.04769	0.903948	1.22038	1.24617	0.950888	0.822507	0.844935	1.38382	0.850511
	1.00439	1.35289	0.830581	1.00248	1.24349	0.986116	2.51297	0.769553	1.27389	1.6733
	0.992845	1.49381	0.878115	0.932021	3.42277	4.78614	1.00306	1.16057	1.33327	1.93372
	1.09861	1.88002	0.840581	0.949609	2.92076	0.854544	1.42016	0.893556	1.48697	1.04359
	0.968401	1.92656	0.927834	0.897115	0.938295	3.89518	0.780423	0.969481	0.820411	0.801544
	0.876407	2.20248	1.1169	0.968417	0.967046	3.34155	1.10727	0.960773	0.913493	0.820297
	0.998133	2.13252	1.0164	1.12449	2.2899	1.2294	2.17632	0.798076	0.733696	0.908141
	0.92848	3.38082	0.888849	1.06949	1.12011	1.27967	1.19969	0.78949	0.853463	0.797749
	0.984988	5.64303	0.881873	1.04276	1.13857	1.68104	0.933084	0.769811	0.792399	0.775234
	0.908216	5.31709	0.838352	1.28223	0.902704	2.78568	1.2397	1.49572	0.729592	0.77874
	0.960526	2.75263	0.847111	1.13001	1.41591	1.58718	0.921581		1.3383	0.994258
	0.911227	3.4424	0.770039	1.61586	0.876658	3.25813	1.35238		1.17706	2.36133
	0.971388	2.28401	1.05348	0.950353	1.57686	0.911349	2.16474		1.08114	1.34606
	0.977816	1.3743	0.77093	2.45137	0.881809	1.41705	1.26296		1.66387	1.62677
	0.984964	1.4156	0.784965	1.0755	1.38123	0.856086	0.879534		1.33588	1.56817
	0.988368	3.36512	0.770626	2.37215	1.1578	0.952867	1.07517		0.853764	1.31351
	0.929357	2.41784	1.04887	1.32342	1.48113	0.847404	0.774829		0.836764	0.83253
	1.112	4.52468	0.806932	1.74516	1.2265	0.983847	1.06433		0.810534	0.798947
	1.02114	3.2587	0.80064	2.30276	0.848143	0.913207	1.14619		0.835827	0.859187
	0.980165	3.4407	0.890177	2.84382	0.878597	2.06182	1.18442		2.5932	1.48927
	1.05509	3.06147		2.30565	1.22401	1.19032	1.27096		1.59172	0.810463
	0.94702	1.60171		1.20426	1.27126	1.79969	0.800619		0.87555	1.34857
	1.15665	1.99981		0.948351	1.46827	2.12775	0.960676		0.881878	1.44014
	1.02143	2.23295		1.99747	1.11922	1.41437	1.08496		1.23467	0.890407
	0.891232	1.18147		2.10888	1.33906	1.43032	0.713101		1.59616	0.926532
	0.908419	1.90948		0.900488	1.27225	2.12164	0.739306		1.7748	0.876674
	1.09194	1.38201		1.0171	1.12762	1.79409	0.756673		1.52192
	1.00614	1.85622		0.932773	1.22487	0.829056	1.39215		0.970806
	1.00779	1.84259		0.853994	0.755067	1.84741			0.85823
	1.029	1.3573		1.13884	0.832294	1.95827			1.01787
	1.05734	1.0707		1.047	1.27638	0.980203			0.992114
	1.10659	3.26961		2.61728	1.11584	0.862551			0.837262
	0.959633	0.945623		1.25142	1.41447	0.88219			1.77726
	0.964967	1.94222		1.81931	1.11027	1.04159			0.767617
	1.11376	2.35524		1.42612	0.887643	1.52212			0.816381
	0.979839	1.86378		2.19435	1.04832	0.915508			0.773052
	0.993289	2.08513		1.27409	0.905658	2.0863			0.760716
	1.06568	2.36762		1.157	1.1073	1.13397			0.736929
	0.93633	1.32049		1.08075		0.902403			0.780575
	1.02674	2.48868		0.917545		2.44051			0.768392
	0.961985	1.71461		0.929774		1.22186			0.801373
	0.91418	1.56353				1.40554			0.877355
	0.931679					3.22082			0.789526
	0.994069					1.24037			0.795039
	1.13					0.892622			0.795968
	0.982534					3.50596
						3.75791
						1.41343
						2.10623
						1.4332
						1.46158
						4.35418
						0.95019
Rep3	N=74	N=88	N=55	N=131	N=123	N=124	N=95	N=111	N=72	N=97
	0.950626	1.21853	1.01559	1.82787	4.32969	1.07843	1.21449	1.32761	6.24396	0.962796
	0.97363	1.24277	0.984349	2.32267	1.91695	8.77743	1.13702	1.60686	1.228	1.44433
	0.909841	1.10607	0.972269	2.54776	1.40241	6.60836	1.47311	1.59643	1.11037	1.03021
	0.857759	1.26913	0.983568	1.84155	1.29007	5.0379	1.49675	2.50264	1.07657	1.25771
	0.89418	1.29999	1.00427	4.67568	1.28775	1.70232	1.18943	1.08844	1.42644	1.3413
	0.880134	1.70073	0.846839	3.08414	2.6212	0.894691	1.42604	1.13314	1.80932	1.39527
	0.956264	1.51254	0.854222	2.23293	1.68231	1.44429	1.1919	2.33931	1.17074	1.27967
	0.929935	1.27825	0.846894	3.84646	1.42763	1.25747	1.16572	3.97025	1.14456	1.04147
	1.01307	1.24706	0.852835	3.18651	1.36609	0.952783	1.92433	1.22965	1.134	1.02999
	1.10959	1.21314	0.845786	2.57913	2.21155	0.875945	2.05959	1.13289	1.07931	0.997616
	1.222	1.02837	0.867727	1.67904	1.6799	1.44617	2.30304	2.14756	1.01531	1.23162
	1.09814	1.44617	1.03932	1.32888	1.62733	1.50628	2.87431	2.76831	1.13766	1.00353
	0.973336	1.38416	1.12597	1.29124	1.44353	0.939692	1.8631	2.22092	1.30514	1.16918
	0.943634	1.37688	1.03421	1.87047	1.31968	1.26559	2.26463	1.6159	1.11515	1.11355
	0.981619	1.11188	1.19495	1.11689	1.12777	2.85764	1.18537	1.28294	2.4371	1.0495
	1.03075	1.20365	1.05984	2.80787	3.60678	2.03868	1.97989	2.50346	1.09275	1.02017
	0.978204	1.52611	1.13035	1.30778	1.70217	1.41633	3.0174	1.28186	1.16413	0.975466
	0.995463	2.46923	1.04529	1.11179	4.65735	1.49427	2.79028	1.52797	2.13921	1.06993
	0.978814	1.49582	0.90681	1.16691	1.42274	1.7652	1.54786	1.10684	1.95487	1.41629
	1.18793	1.25759	1.02491	1.16554	1.56619	1.86806	1.00974	1.27251	1.33137	1.51982
	0.952532	1.19413	0.886909	2.32699	1.5569	1.11249	1.07401	1.25496	1.41761	1.62077
	1.05452	1.41794	0.946831	1.17808	2.81508	0.989803	1.10597	1.34768	2.12228	2.83158
	0.934244	1.32071	0.852209	2.99562	3.15514	1.07231	1.43646	1.11253	1.65908	1.52701
	0.864956	1.50429	0.958628	4.08693	1.23592	0.936988	1.50819	1.23565	1.37226	1.45157
	0.85836	1.32726	0.918763	2.38127	1.35556	1.22583	2.35416	1.21494	2.13916	1.2682
	0.836148	1.93197	0.882469	1.40548	1.2664	1.54246	1.58449	1.50055	1.14164	1.37383
	0.867665	2.55196	0.936174	1.53941	1.31457	0.871986	1.22095	5.66842	1.18679	2.42932
	0.935347	1.21525	0.933606	1.00963	2.95297	0.875319	1.34348	1.83045	1.03359	1.17893
	0.972849	1.32036	0.854329	1.27476	3.80845	0.923406	1.66538	1.34336	2.51269	1.25881
	1.05713	1.30903	0.888315	4.75446	1.68262	0.968135	1.72865	1.14677	3.55481	1.07174
	1.06208	1.65385	0.857701	1.65458	1.84023	1.16747	2.07286	2.31948	3.19844	1.17666
	1.02203	1.34424	0.858455	1.24898	3.58202	1.09105	2.18979	1.30623	1.57578	1.14571
	1.06041	1.86398	0.79506	1.31305	1.2621	1.06882	1.38346	1.48002	1.4303	1.0336
	0.884991	1.61766	0.841532	1.33022	2.6448	0.974048	1.71986	1.93662	2.33171	1.00739
	0.856048	2.2844	0.88944	1.25738	2.32102	0.913023	1.65028	1.33802	1.06252	2.0142
	0.884032	1.30884	0.910153	1.3639	1.44431	1.02197	1.99376	1.7578	1.15267	1.05665
	0.912795	1.63933	1.03391	1.43635	1.66441	0.961098	1.41859	1.54085	1.55352	1.09034
	0.995889	1.44914	1.00852	1.45367	1.50327	0.940807	1.56393	3.29428	1.34077	2.06471
	0.982178	1.44389	0.983237	4.71235	1.79027	1.08113	1.23758	1.03144	1.0809	1.17956
	0.995009	2.55706	0.926802	1.49839	1.47712	1.12149	1.43694	1.3935	1.19838	0.960111
	0.968814	1.12578	0.96513	2.18815	1.56951	1.13869	2.28321	1.24921	1.17826	1.02877
	1.04378	1.15993	0.971041	1.24082	1.59673	1.31087	1.52104	1.10586	1.90618	0.994691
	1.03636	1.15693	1.01714	1.78795	1.5084	4.4194	1.3244	1.3732	1.04999	0.992694
	1.16753	1.19161	0.972221	1.24817	3.47613	2.49565	2.08985	1.97438	1.92601	1.28314
	1.21889	1.2077	0.781536	1.5266	1.57929	1.56118	1.57143	1.10711	0.954112	1.32246
	1.19931	1.44004	0.945188	1.22552	2.27476	1.21163	1.78265	1.8201	1.4516	0.948691
	1.02439	1.36186	0.87122	1.42923	2.01456	1.61307	1.26237	3.02729	1.38233	1.34991
	1.00686	1.19713	0.842036	1.19902	1.83841	1.61247	1.12951	2.22824	1.95818	1.15015
	0.945358	2.84873	0.807086	1.45375	2.46193	2.21431	1.38963	1.13919	1.93976	1.09864
	0.93194	2.4153	0.819234	1.42659	1.34071	1.48487	1.53868	1.0699	2.15851	1.37186
	0.999452	1.4195	0.779803	1.29371	2.90033	1.8907	1.13753	1.16818	1.43514	1.00135
	1.03069	2.21286	0.858143	1.43662	2.86385	1.62507	1.21348	1.46598	1.37801	1.14571
	0.929128	2.7906	0.802116	2.46911	5.47524	1.39881	2.09296	3.70819	1.57044	1.02092
	0.856415	1.69141	0.815508	3.45529	1.68305	1.30154	1.4003	1.17713	1.13014	1.42516
	0.930547	1.94546	0.846329	1.59587	2.11544	1.33567	1.00362	1.32763	1.28255	1.53869
	0.92414	1.90122		1.94776	2.44491	1.21651	1.3151	2.16936	1.12484	1.33554
	0.914348	1.61293		2.26575	1.20163	2.20217	1.84653	1.25462	1.23641	1.02422
	0.887718	1.36933		3.23081	2.75225	1.36104	1.85578	1.26993	1.22859	0.957429
	0.855817	1.58897		2.50225	1.65117	1.30857	1.4971	4.17755	1.52537	1.00385
	0.970722	1.80981		0.98002	1.62443	1.68838	1.71408	2.34217	1.22047	0.976949
	1.02898	1.36261		1.24942	1.61379	1.1944	1.75134	1.07522	1.06472	0.995371
	0.85572	1.46941		3.13922	3.77599	1.28111	3.31036	2.26788	1.13239	1.26983
	1.06156	2.1596		1.26612	1.81175	2.56521	3.10283	4.60108	1.12058	1.38913
	1.04538	1.64116		1.32406	2.04408	1.32566	1.17927	1.18448	1.28757	2.57376
	1.18202	1.57408		2.64019	3.67716	1.01441	2.51594	1.59974	1.44232	2.56121
	1.088	2.03537		1.38017	1.26563	4.20759	1.15688	1.3748	1.13018	5.39576
	1.11364	2.04134		1.05499	1.53368	5.04203	1.04189	1.82678	1.35767	1.53132
	1.12943	1.79416		1.60993	2.88559	1.1119	1.10822	1.30953	1.36129	1.71617
	1.13105	2.95131		1.66296	1.43257	1.12943	1.20906	1.02428	1.86587	2.37084
	1.1527	1.17503		0.959016	1.63768	2.84404	1.79422	3.55067	1.22295	1.31527
	1.06283	1.09727		1.75884	1.10191	1.21992	1.59166	1.03294	2.19328	1.2545
	1.17398	1.65714		2.65826	1.25335	1.05061	1.05902	3.09829	1.22991	1.09305
	1.14463	1.30573		3.10604	1.13596	2.19859	0.945	1.11168		1.39195
	1.13373	2.35607		3.05571	1.06869	1.12937	1.20774	2.13018		1.78205
		1.86009		3.03508	1.40314	2.32412	1.16103	2.59912		1.27976
		1.53924		2.22748	1.51689	1.90074	1.47374	1.09376		2.16816
		3.98693		1.36287	1.17051	1.93358	1.89081	1.30741		1.15007
		5.75397		1.19538	1.10896	1.29444	1.10239	1.10087		1.64133
		4.1856		2.98792	3.18008	1.2324	2.97045	1.23747		0.952275
		2.45622		4.43967	1.60171	1.10579	1.34768	1.01448		0.954803
		2.00513		5.71904	1.10158	1.6143	1.83704	1.18167		0.965012
		4.76002		2.57077	1.0252	1.83855	2.24066	1.29029		1.42875
		4.54933		2.44127	2.40019	1.42543	1.54369	1.579		1.1449
		2.89894		0.994293	2.96949	2.75271	3.44889	1.61215		1.15538
		1.54836		1.76373	1.24933	1.56152	1.89703	1.65627		1.34511
		2.6427		4.01796	1.0964	1.03192	2.0603	1.25579		1.16014
		1.36642		1.50959	1.24879	1.757	2.54479	1.47383		6.18758
		1.79538		1.54215	1.21314	1.71203	1.56654	1.31772		1.60507
				3.14464	2.00954	3.96936	1.8642	1.48295		5.71648
				2.14716	1.21733	1.23489	2.28046	1.79942		1.53556
				1.46625	1.35985	1.30764	1.73479	4.54729		1.0653
				1.18773	1.29618	1.93496	1.48688	1.11483		1.51698
				2.56354	5.96145	1.7453	1.30063	2.2118		1.20473
				1.5892	1.5991	1.20489	1.12103	2.85753		1.10444
				2.06203	1.45333	1.29493	1.68208	1.6544		1.09305
				1.62498	1.39506	2.14167		1.96105		1.09434
				2.72363	1.63097	2.76458		2.69549		0.871034
				1.12053	1.25855	5.16475		3.81088
				1.11061	1.40739	3.3918		5.74445
				1.60938	1.83167	2.81862		2.41577
				1.22266	2.05785	1.78272		1.36568
				2.10277	1.88527	2.81001		2.97351
				1.16508	2.00434	2.28238		1.02043
				1.10416	1.23735	2.26533		1.70999
				1.1777	1.66211	2.74216		1.68309
				1.01126	1.48335	1.22038		1.03833
				2.78724	4.02564	2.54092		2.09745
				3.01826	1.65766	1.55129		1.15714
				1.06887	1.39255	4.09479		1.01452
				1.37831	1.66968	1.46748		1.32384
				1.67783	2.52417	1.37497		1.19572
				1.161	1.24279	1.3763
				1.26625	1.59254	4.64787
				3.03169	1.33989	1.58619
				2.53903	1.22252	4.86462
				3.74926	1.32906	1.09257
				1.82667	1.38717	1.52775
				1.8188	1.43573	1.26666
				1.29857	1.21546	1.29356
				1.98501	1.03803	1.01434
				1.63709	1.17173	0.996117
				2.00981	1.16012	3.90616
				1.25745	3.53182	3.87518
				2.33249		1.56078
				1.06413
				1.6064
				1.88745
				1.08583
				1.8585
				1.22509
				1.19117
	N=158								N=133	N=125
Rep 4	0.994346								1.97464	1.014
	1.02582								1.39265	1.0803
	0.96269								1.39657	1.28006
	1.03266								1.36503	0.979391
	1.05691								1.5685	0.922454
	1.10357								1.07308	1.02185
	0.967325								1.9811	1.74519
	0.937652								5.1718	2.65596
	0.943275								1.0749	0.983227
	0.905352								0.970917	0.860726
	0.950313								2.12332	0.946532
	0.973121								1.58891	2.23352
	0.920624								1.39777	0.961482
	0.963968								1.02577	1.01208
	0.979981								1.1161	0.947945
	1.02976								1.03028	0.992035
	0.94212								1.7025	1.47397
	1.11942								3.27564	2.13951
	0.923891								1.37219	1.39065
	0.92483								3.54254	0.926906
	0.953505								3.85827	2.68643
	0.963939								1.3912	1.80565
	0.942115								1.14071	0.922964
	1.00379								1.06192	2.25363
	0.979525								2.67083	0.951527
	0.955143								1.1135	1.39575
	0.895527								1.34725	2.67084
	1.04298								2.42363	0.905962
	1.05017								0.920486	1.85336
	1.02764								0.929543	1.85559
	1.1126								1.26332	1.02068
	0.97154								1.59781	1.48494
	0.92654								0.853562	1.85072
	1.028								1.17841	1.50878
	1.04854								3.02321	1.01272
	1.14356								3.37732	0.90121
	1.05153								1.14425	0.954771
	1.106								0.983639	0.986387
	0.965669								0.926428	8.71355
	0.957109								1.66463	4.17621
	0.976888								1.37824	1.40766
	1.05174								1.27617	0.919144
	1.00554								1.47599	2.61854
	0.935795								1.14994	1.2668
	0.95537								1.48074	1.04937
	0.997934								1.36038	0.896171
	0.966672								1.13245	0.94489
	0.988918								1.34867	5.70715
	0.977919								1.53331	1.61312
	0.971954								1.442	0.934334
	1.00732								0.96037	0.985852
	1.04809								2.9481	0.928325
	1.11978								2.54917	1.71865
	1.03487								0.883506	1.46807
	1.05168								1.88605	1.28799
	1.04748								1.06648	0.908186
	0.972926								1.34816	1.52728
	0.930589								1.67105	3.04026
	1.00898								0.88074	0.932779
	1.00248								0.93085	0.967147
	1.09682								0.884183	2.90391
	1.13213								1.43261	4.65739
	1.07459								1.1418	4.81275
	1.06775								0.933932	2.75155
	1.00542								6.16711	0.952506
	0.964709								1.01617	6.16159
	0.935902								2.02387	1.18663
	0.965116								1.38554	3.86568
	1.31906								2.02185	0.977498
	1.02348								0.962325	3.20233
	1.09558								1.06528	1.34194
	1.1908								2.09786	1.67639
	0.998686								2.37466	0.912232
	1.01609								1.05616	0.871388
	1.05693								3.01688	2.91929
	0.974731								1.28546	1.0209
	0.999757								1.19327	1.19515
	1.05284								1.52228	2.16953
	0.967334								1.30751	2.67124
	0.981044								1.11262	1.48948
	0.968812								0.984717	1.9506
	1.00237								1.47851	3.32338
	0.941475								0.949337	1.70889
	1.01694								0.932827	0.902782
	1.02789								1.75068	0.894293
	0.9674								2.08491	1.71202
	0.957443								3.07144	1.70483
	0.990232								0.933747	0.835716
	0.962946								0.859463	0.827248
	1.03112								0.83131	2.15979
	1.00581								1.39016	2.184
	0.994671								0.882267	2.92195
	0.987365								0.906987	2.88188
	1.0439								0.880564	1.65476
	1.02786								0.944575	1.72649
	1.03748								2.48388	0.881849
	1.19214								2.76798	1.49942
	1.47457								1.1933	1.60994
	1.00072								0.88234	1.35703
	0.935515								1.19515	0.980198
	0.996379								0.87226	1.76372
	0.92794								1.62433	1.852
	0.927121								0.889229	2.16094
	0.958559								0.87555	2.41566
	0.973996								1.70731	0.872088
	0.955578								1.0913	0.920501
	0.9782								1.19458	1.01127
	0.971297								2.10715	0.95089
	0.957023								2.05901	1.20129
	0.924596								0.978569	0.946783
	0.908886								1.09886	2.45243
	0.93655								1.07552	1.02658
	0.923468								0.832144	0.911109
	1.01778								0.805402	0.855903
	0.991501								1.06578	0.909142
	1.06362								0.920634	0.923028
	0.992289								1.13738	0.916453
	1.3857								1.27031	0.859111
	1.15689								1.49859	0.906881
	0.947152								2.41071	1.45437
	0.944616								1.46508	1.53809
	0.886837								1.48496	1.56803
	1.06596								0.996322	0.892662
	1.08129								0.84281	2.16702
	0.961766								0.901656	1.02047
	0.992621								1.42863
	0.920516								0.916054
	0.888044								1.03116
	0.973472								0.985355
	0.952299								1.07244
	0.927695								1.1587
	0.943775								1.13135
	0.943984								0.89681
	0.872128
	0.967114
	0.992375
	0.929122
	0.980395
	0.946063
	1.13451
	0.922505
	0.954605
	0.921386
	0.903139
	0.981139
	0.919557
	0.926277
	0.963862
	0.901611
	1.16069
	1.14077
	1.05079
	0.966046
	0.936173
	0.910646
	1.0307
	0.943843
	0.945751
Rep 5	N=82								N=96	N=69
	1.05569								2.74497	2.0066
	1.01393								0.919303	3.2686
	1.05536								0.893387	0.957708
	1.13072								1.86665	0.792374
	1.0906								1.73552	2.80365
	1.07728								2.05939	0.866472
	1.10866								2.63236	1.85342
	1.08665								1.35631	1.16863
	1.1009								1.62647	2.43057
	1.08536								0.91286	2.36856
	1.02512								2.23359	0.841854
	1.14043								0.877177	1.95553
	1.11631								3.55089	2.24858
	1.09578								0.996098	2.34722
	0.975855								2.25647	0.767824
	1.03937								1.7674	1.98362
	1.02433								2.03737	0.938909
	1.16682								1.44397	0.854213
	0.965809								1.04593	1.72573
	1.21738								0.831117	0.882544
	1.02475								0.887453	0.881913
	1.01711								1.60685	1.35036
	0.991932								0.920058	1.36428
	1.03094								2.87978	1.25191
	0.952236								1.72042	0.921328
	0.94151								0.88971	0.890272
	0.971153								1.03378	0.838377
	1.00039								2.69804	2.2548
	0.947023								0.916566	0.897083
	0.987404								2.4878	1.62616
	0.90588								0.903628	1.6543
	0.970857								0.812783	1.4536
	0.936536								0.887598	1.26912
	0.955502								0.844333	1.03632
	0.948963								3.85969	1.26326
	0.939356								2.52815	1.52952
	0.943543								1.95151	2.5647
	0.958667								1.77258	1.73749
	0.960945								1.95564	0.909232
	0.926089								0.82369	1.42904
	1.03986								0.958262	1.55585
	1.04379								1.04831	1.70686
	1.01327								0.817739	1.72502
	0.981791								1.15641	1.87739
	0.990093								0.868993	1.22085
	1.00939								0.880215	1.21496
	0.929575								0.856859	1.74019
	0.968624								0.916219	1.42189
	0.969682								2.18142	1.93248
	1.01258								1.42847	1.67241
	0.956929								5.04096	0.828022
	1.0132								1.40036	0.968395
	0.944799								3.58816	1.65221
	0.923762								1.00415	1.03593
	0.972995								0.877242	1.18673
	0.941856								0.899446	0.923385
	0.965115								0.911238	0.899089
	0.969496								1.56385	0.955013
	0.952855								0.995575	0.953985
	1.15099								0.882248	0.942656
	0.989281								0.926491	1.06773
	0.976731								2.07438	1.36674
	0.930255								1.02549	0.932575
	0.951334								0.900458	0.938711
	0.927094								0.893631	0.921877
	0.982802								3.02544	0.919045
	1.0025								2.53192	1.23012
	0.994871								1.00937	1.53958
	0.918397								1.97958	1.91305
	1.01678								1.3642
	0.97996								1.78535
	1.03577								0.983042
	0.944426								0.967654
	0.923311								0.868298
	0.981836								0.968977
	1.05992								0.921958
	0.961387								2.69253
	0.965231								2.98726
	0.933629								1.06899
	0.913144								1.45152
	0.974471								1.82618
	1.00307								0.872886
									0.864051
									0.923808
									3.56997
									1.85219
									2.23973
									0.948073
									0.864539
									2.86107
									2.34884
									3.59472
									2.86223
									2.06999
									0.848685
									2.20176

## Sheet: 4H
Ratio 561/458
	M11 Fibro	M11 + siNT	M11 + siBNIP3/NIX
Rep1	N=47	N=63	N=60
	0.480611	0.909451	0.57343
	3.02467	1.1779	1.23335
	0.477609	0.801729	0.943404
	0.765827	1.5965	0.432908
	1.6355	0.554349	0.729892
	1.72223	0.71545	1.34327
	0.490507	0.622795	0.322636
	0.336541	0.970441	0.269009
	0.651257	1.37797	0.513541						M11	M11 + siNT	M11 + siBNIP3/NIX
	1.48628	0.81788	0.36227				Rep1	Mean	1	0.820652	0.538241
	0.74517	1.4966	0.608898				Rep2	Mean	1	0.9665	0.5239
	0.59127	0.506874	0.371746				Rep 3	Mean	1	0.907631	0.581027
	0.503067	0.980335	0.545185
	0.902584	0.358276	0.368867						N=47	N=63	N=60
	0.26155	0.492578	0.232665						N=48	N=31	N=37
	0.425796	0.280349	0.301248						N=41	N=26	N=45
	0.715694	0.454267	0.473557					Total N	136	120	142
	0.655693	0.266153	0.470027
	1.292	0.668569	0.58241
	0.550074	0.765436	0.356505
	0.480392	0.612225	0.667821
	1.6191	0.704833	0.425712
	1.99504	1.16625	0.329253
	0.676227	1.04213	0.440539
	2.05804	1.29129	1.16744
	0.417639	0.797974	1.41499
	2.79964	0.424122	0.470897
	1.04622	1.30624	0.493464
	0.688012	0.770231	0.384042
	0.590894	1.03597	0.334496
	0.595884	0.596034	0.546301
	2.08855	0.388629	0.300634
	0.286795	1.1812	0.982261
	1.36169	1.67343	0.301342
	0.789728	0.567248	0.186979
	1.61498	0.5403	0.598283
	1.25128	0.57827	0.585857
	1.47848	0.518418	0.217123
	0.844699	1.71702	0.34613
	0.330757	0.429445	0.910452
	0.476723	2.1376	0.271535
	0.885861	0.584266	0.397967
	1.26347	0.440718	0.638952
	1.04473	0.682138	0.605737
	0.87203	0.654104	0.509834
	0.860026	0.241789	0.545453
	0.869161	0.67487	0.189017
		0.372893	0.331531
		1.34518	0.268945
		0.288759	0.554633
		0.794951	0.500559
		0.539891	0.962892
		2.08919	0.283453
		0.556987	0.445045
		0.88331	0.544488
		2.0674	0.24056
		1.00907	0.279042
		0.667564	0.332287
		0.502212	0.381042
		0.761991	0.32817
		0.679446
		0.69277
		0.426594
Rep2	N=48	N=31	N=37
	1.16926	0.734506	0.56973
	0.479235	1.58643	0.3934
	1.26964	1.04833	0.209042
	1.10326	1.08878	0.493492
	0.988268	1.61166	0.455413
	1.05988	1.00374	0.462558
	0.996728	1.04186	0.328996
	1.46899	1.85623	0.175955
	0.692474	0.6828	0.165615
	0.548732	1.47611	0.259035
	1.42034	0.981774	0.270145
	1.79278	0.988352	0.468305
	0.558706	1.03811	0.111936
	1.40853	1.7091	0.198793
	0.125309	0.826554	0.644362
	0.46805	1.04726	0.46214
	0.547878	1.49927	1.05472
	1.0939	0.504404	1.35017
	1.38554	0.824958	1.03646
	0.801741	0.421838	0.825131
	0.346749	0.612363	0.746572
	1.4423	0.889221	1.02595
	2.18951	0.658601	0.679835
	1.81753	0.719449	0.936873
	1.24917	0.990293	1.31596
	1.82401	0.347881	0.376481
	1.25831	1.22185	0.294546
	0.740314	0.491798	0.711343
	0.166498	0.886345	0.717413
	0.143441	0.917134	0.473223
	0.587046	0.25319	0.169911
	1.06856		0.415295
	1.16865		0.777398
	1.59049		0.226597
	0.78905		0.211135
	1.67951		0.224924
	1.5619		0.146468
	0.118236
	0.873915
	0.761375
	0.542088
	0.834011
	0.94406
	0.922871
	0.719512
	1.05149
	0.792091
	1.44801
Rep3	N=41	N=26	N=45
	0.531367	0.900248	0.32819
	0.42342	0.593802	0.318456
	1.69306	1.51267	0.3211
	0.254257	1.16735	0.215806
	0.221081	0.260507	0.461776
	0.853634	0.0584513	0.499719
	1.23754	0.839205	0.464958
	0.86566	1.37576	0.438091
	0.786697	1.51337	0.067797
	1.01069	0.735262	0.257112
	1.01278	1.05457	0.91297
	1.53534	0.816553	1.15893
	0.722881	0.963139	1.09193
	1.87876	1.21771	1.02346
	1.21349	0.530651	1.05242
	0.508747	0.944735	1.18225
	0.813186	0.401717	0.5519
	0.765901	1.14922	0.19156
	0.195521	1.24937	0.444873
	0.297569	1.15122	0.418243
	1.34982	1.06758	0.622596
	1.23055	1.37935	0.257725
	1.16657	0.847968	0.84978
	1.62839	0.979154	0.532929
	0.943123	0.47769	0.880968
	0.231179	0.411165	0.412406
	1.38965		0.734538
	2.19862		0.519411
	1.85788		0.615302
	1.27441		0.359038
	0.763137		0.68214
	0.945435		1.3442
	0.396443		0.382164
	1.18015		0.548065
	1.68954		1.24161
	0.813169		0.426674
	0.553701		0.425198
	1.34905		0.0890516
	1.09054		0.331799
	0.881117		0.597155
	1.24594		0.567812
			0.315881
			0.252261
			0.417548
			0.819076
